# Supplementary material for: Large libraries of single-chain trimer peptide-MHCs enable antigen-specific CD8+ T cell discovery and analysis
Source: Commun Biol. 2023 May 16;6:528. doi: 10.1038/s42003-023-04899-8 (PMC10186326; doi:10.1038/s42003-023-04899-8)
Supplement: Supplementary file 4 — Supplementary Data [file 42003_2023_4899_MOESM4_ESM.xlsx]

## Sheet: Fig1b.i
peptide in SCT plasmid	cell viability post-transfection			GFP+ cells post-transfection
YMLDLQPET	39.9	47.3	50.7	73	73.7	66.8
LLMGTLGIV	39.3	45.7	47.2	77.3	73.7	64.3
TLGIVCPI	30.3	33.4	47.3	76.9	64.5	54.4
VLQELNVTV	35.8	42.9	47	72.2	68	54.1
SVAPALALFPA	36.4	49.6	47.1	80	73	62.2
FLKANLPLL	28.2	38.3	48.2	68.2	66.1	54.9
KLSAMQAHL	38.1	47	48.3	70.1	67.7	58.7
LQLPTLPLV	40.9	48.9	47.1	75.4	73.7	63.1
VLHDDLLEA	36.7	44	48.5	67.8	66.7	56.8
VFEEPEDFL	32.2	43.2	47.2	66.6	60.6	53
AIQDLCLAV	32.2	37.7	50.6	65.2	61.6	52.8
AIQDLCVAV	29.1	33.6	48.5	67	64.6	54.7
ALYVDSLFFL	31.2	36.9	47.3	64.3	62.4	51.6
RMFPNAPYL	33	40.6	44.5	71.6	66	53.8
SLLMWITQV	29	41.5	54.8	67.7	65.2	58
non-IRES	36.3	42.68	37.84	0.054	0.029	0.067

## Sheet: Fig1b.ii
peptide in SCT plasmid	non-IRES			IRES-GFP
YMLDLQPET	1.80769	2.075	1.39259	1.70745	1.32645	1.4218
LLMGTLGIV	0.923077	0.98	0.503704	0.930851	0.791855	0.682464
TLGIVCPI	0.119658	0.19	0.0740741	0.154255	0.126697	0.156398
VLQELNVTV	0.416667	0.415	0.185185	0.37766	0.339367	0.260664
SVAPALALFPA	1.31548	1.17427	0.607407	1.26596	1.0724	0.85782
FLKANLPLL	0.184524	0.149378	0.111111	0.180851	0.162896	0.170616
KLSAMQAHL	0.369048	0.294606	0.218519	0.361702	0.307692	0.28436
LQLPTLPLV	1.77381	1.3361	0.885185	1.5	1.36652	1.07109
VLHDDLLEA	0.309524	0.307054	0.233716	0.265957	0.285068	0.236641
VFEEPEDFL	0	0	0	0	0	0
AIQDLCLAV	0	0.103734	0.103448	0.132231	0.131222	0.10687
AIQDLCVAV	0.285714	0.116183	0.10728	0.140496	0.123932	0.110687
ALYVDSLFFL	0	0	0	0	0	0
RMFPNAPYL	0.695	0.656904	0.48659	0.466942	0.547009	0.320611
SLLMWITQV	0.35	0.305439	0.249042	0.231405	0.286325	0.236641
empty	0	0	0

## Sheet: Fig2b.i
	YMLDLQPET	YMLDLQPETTDL	LLMGTLGIV	TLGIVCPI	SLLQHLIGL	VLQELNVTV	SVAPALALFPA	FLKANLPLL	KLSAMQAHL	LQLPTLPLV	VLHDDLLEA	VFEEPEDFL	AIQDLCLAV	AIQDLCVAV	ALYVDSLFFL	RMFPNAPYL	SLLMWITQV	ELAGIGILTV
D1	0.52	1.26	0	0	0.7	0.11	0.16	0	0	0.09	0	0	0	0	0	0	0.07	0.489627
D2	0.61	1.12	0.07	0	0.29	0.12	0.32	0	0	0.13	0	0	0	0	0	0	0.08	0.506224
D3	1.59	1.61	0.38	0	0.66	0.15	0.66	0.06	0.13	0.98	0.12	0	0.05	0	0.06	0.29	0.24	0.866171
D4	1.48	1.29	0.38	0	0.8	0.13	0.83	0.05	0.12	1.06	0	0	0	0	0	0.44	0.17	0.713755
D5	1.66	1.63	0.25	0	0.74	0.11	0.75	0	0.11	1.32	0.09	0	0	0	0	0.14	0.12	0.698885
D6	2.51	2.66	0.54	0	1.46	0.26	0.21	0.13	0.16	1.41	0	0	0	0	0	0.47	0.29	0.126394
D7	3.59	3.15	0.54	0	1.02	0.28	0.22	0.08	0.17	1.7	0	0	0	0.09	0	0.37	0.36	0.475836
D8	2.57	2.62	0.86	0.11	1.51	0.5	1.43	0.21	0.69	2.75	0.32	0	0.21	0.54	0	1.01	0.43	0.624535
D9	0.901961	0.72549	1.09804	0.137255	0.607843	0.235294	1.2549	0.196078	0.313725	1.29412	0.294118	0.0789474	0.157895	0.263158	0.144737	0.447368	0.263158	1.38158

## Sheet: Fig2b.ii
index	peptide	SCT_template	variable	value
0	YMLDLQPET	D1	melt_run1	44.8
1	YMLDLQPETTDL	D1	melt_run1	47.8
2	SLLQHLIGL	D1	melt_run1	47.4
3	VLQELNVTV	D1	melt_run1	48.2
4	SVAPALALFPA	D1	melt_run1	45
5	LQLPTLPLV	D1	melt_run1	44
6	SLLMWITQV	D1	melt_run1	44.6
7	YMLDLQPET	D2	melt_run1	45.4
8	YMLDLQPETTDL	D2	melt_run1	47.8
9	LLMGTLGIV	D2	melt_run1	44.6
10	SLLQHLIGL	D2	melt_run1	45.2
11	SVAPALALFPA	D2	melt_run1	47
12	LQLPTLPLV	D2	melt_run1	44.4
13	SLLMWITQV	D2	melt_run1	45.4
14	YMLDLQPET	D3	melt_run1	53.6
15	YMLDLQPETTDL	D3	melt_run1	55.4
16	LLMGTLGIV	D3	melt_run1	54.2
17	SLLQHLIGL	D3	melt_run1	52.6
18	VLQELNVTV	D3	melt_run1	58
19	SVAPALALFPA	D3	melt_run1	53.8
20	KLSAMQAHL	D3	melt_run1	51.8
21	LQLPTLPLV	D3	melt_run1	53.4
22	VLHDDLLEA	D3	melt_run1	54.8
23	RMFPNAPYL	D3	melt_run1	52
24	SLLMWITQV	D3	melt_run1	55
25	YMLDLQPET	D4	melt_run1	54
26	YMLDLQPETTDL	D4	melt_run1	54.6
27	LLMGTLGIV	D4	melt_run1	54.4
28	SLLQHLIGL	D4	melt_run1	55.6
29	VLQELNVTV	D4	melt_run1	58.6
30	SVAPALALFPA	D4	melt_run1	53.6
31	KLSAMQAHL	D4	melt_run1	53.8
32	LQLPTLPLV	D4	melt_run1	53.6
33	RMFPNAPYL	D4	melt_run1	53.2
34	SLLMWITQV	D4	melt_run1	56.2
35	YMLDLQPET	D5	melt_run1	53.6
36	YMLDLQPETTDL	D5	melt_run1	55.6
37	LLMGTLGIV	D5	melt_run1	55.2
38	SLLQHLIGL	D5	melt_run1	53.2
39	VLQELNVTV	D5	melt_run1	58.2
40	SVAPALALFPA	D5	melt_run1	54
41	KLSAMQAHL	D5	melt_run1	52.4
42	LQLPTLPLV	D5	melt_run1	53.6
43	VLHDDLLEA	D5	melt_run1	55.4
44	RMFPNAPYL	D5	melt_run1	52.4
45	SLLMWITQV	D5	melt_run1	56
46	YMLDLQPET	D6	melt_run1	48
47	YMLDLQPETTDL	D6	melt_run1	50
48	LLMGTLGIV	D6	melt_run1	46
49	SLLQHLIGL	D6	melt_run1	50
50	VLQELNVTV	D6	melt_run1	52
51	SVAPALALFPA	D6	melt_run1	43.6
52	KLSAMQAHL	D6	melt_run1	44.2
53	LQLPTLPLV	D6	melt_run1	50.6
54	RMFPNAPYL	D6	melt_run1	44.6
55	SLLMWITQV	D6	melt_run1	45
56	YMLDLQPET	D7	melt_run1	49.6
57	YMLDLQPETTDL	D7	melt_run1	50
58	SLLQHLIGL	D7	melt_run1	47.6
59	VLQELNVTV	D7	melt_run1	52
60	SVAPALALFPA	D7	melt_run1	43.6
61	KLSAMQAHL	D7	melt_run1	44.6
62	LQLPTLPLV	D7	melt_run1	50.8
63	RMFPNAPYL	D7	melt_run1	44.6
64	SLLMWITQV	D7	melt_run1	45.8
65	YMLDLQPET	D8	melt_run1	56.2
66	YMLDLQPETTDL	D8	melt_run1	56.4
67	LLMGTLGIV	D8	melt_run1	54
68	SLLQHLIGL	D8	melt_run1	53.4
69	VLQELNVTV	D8	melt_run1	44.6
70	SVAPALALFPA	D8	melt_run1	52.2
71	FLKANLPLL	D8	melt_run1	47.6
72	KLSAMQAHL	D8	melt_run1	54.2
73	LQLPTLPLV	D8	melt_run1	57
74	VLHDDLLEA	D8	melt_run1	54.2
75	AIQDLCLAV	D8	melt_run1	42.6
76	AIQDLCVAV	D8	melt_run1	44.4
77	RMFPNAPYL	D8	melt_run1	53.2
78	SLLMWITQV	D8	melt_run1	52.4
79	VLQELNVTV	D2	melt_run1	50.6
80	FLKANLPLL	D4	melt_run1	59.8
81	YMLDLQPET	D9	melt_run1	55
82	YMLDLQPETTDL	D9	melt_run1	55.8
83	LLMGTLGIV	D9	melt_run1	52.6
84	TLGIVCPI	D9	melt_run1	46.6
85	SLLQHLIGL	D9	melt_run1	55.2
86	VLQELNVTV	D9	melt_run1	41.6
87	SVAPALALFPA	D9	melt_run1	43.8
88	FLKANLPLL	D9	melt_run1	42.8
89	KLSAMQAHL	D9	melt_run1	51.2
90	LQLPTLPLV	D9	melt_run1	53.2
91	VLHDDLLEA	D9	melt_run1	43.4
92	VFEEPEDFL	D9	melt_run1	41.6
93	AIQDLCLAV	D9	melt_run1	50.8
94	AIQDLCVAV	D9	melt_run1	40
95	ALYVDSLFFL	D9	melt_run1	43.2
96	RMFPNAPYL	D9	melt_run1	52.4
97	SLLMWITQV	D9	melt_run1	54.8
98	ELAGIGILTV	D9	melt_run1	52
99	ELAGIGILTV	D1	melt_run1	43.2
100	ELAGIGILTV	D2	melt_run1	44
101	ELAGIGILTV	D3	melt_run1	51.4
102	ELAGIGILTV	D4	melt_run1	52.6
103	ELAGIGILTV	D5	melt_run1	51.8
104	ELAGIGILTV	D6	melt_run1	42.2
105	ELAGIGILTV	D7	melt_run1	43
106	ELAGIGILTV	D8	melt_run1	50.4
107	RMFPNAPYL	folded	melt_run1	55.4
108	YMLDLQPET	folded	melt_run1	58.4
109	YMLDLQPETTDL	folded	melt_run1	55
110	YMLDLQPET	D1	melt_run2	45.4
111	YMLDLQPETTDL	D1	melt_run2	47.8
112	SLLQHLIGL	D1	melt_run2	47
113	VLQELNVTV	D1	melt_run2	49.8
114	SVAPALALFPA	D1	melt_run2	45.4
115	LQLPTLPLV	D1	melt_run2	43.8
116	SLLMWITQV	D1	melt_run2	45.2
117	YMLDLQPET	D2	melt_run2	45.6
118	YMLDLQPETTDL	D2	melt_run2	48
119	LLMGTLGIV	D2	melt_run2	45
120	SLLQHLIGL	D2	melt_run2	45.6
121	SVAPALALFPA	D2	melt_run2	46.8
122	LQLPTLPLV	D2	melt_run2	44.8
123	SLLMWITQV	D2	melt_run2	45.6
124	YMLDLQPET	D3	melt_run2	53.6
125	YMLDLQPETTDL	D3	melt_run2	55.4
126	LLMGTLGIV	D3	melt_run2	54.2
127	SLLQHLIGL	D3	melt_run2	52.4
128	VLQELNVTV	D3	melt_run2	58
129	SVAPALALFPA	D3	melt_run2	53.8
130	KLSAMQAHL	D3	melt_run2	52.4
131	LQLPTLPLV	D3	melt_run2	53.6
132	VLHDDLLEA	D3	melt_run2	54.6
133	RMFPNAPYL	D3	melt_run2	52
134	SLLMWITQV	D3	melt_run2	55.2
135	YMLDLQPET	D4	melt_run2	54
136	YMLDLQPETTDL	D4	melt_run2	54.6
137	LLMGTLGIV	D4	melt_run2	54.2
138	SLLQHLIGL	D4	melt_run2	55.4
139	VLQELNVTV	D4	melt_run2	58.6
140	SVAPALALFPA	D4	melt_run2	53.4
141	KLSAMQAHL	D4	melt_run2	53.4
142	LQLPTLPLV	D4	melt_run2	53.6
143	RMFPNAPYL	D4	melt_run2	53.2
144	SLLMWITQV	D4	melt_run2	55.6
145	YMLDLQPET	D5	melt_run2	53.6
146	YMLDLQPETTDL	D5	melt_run2	55.6
147	LLMGTLGIV	D5	melt_run2	54.8
148	SLLQHLIGL	D5	melt_run2	53.4
149	VLQELNVTV	D5	melt_run2	58.4
150	SVAPALALFPA	D5	melt_run2	54
151	KLSAMQAHL	D5	melt_run2	52.4
152	LQLPTLPLV	D5	melt_run2	53.6
153	VLHDDLLEA	D5	melt_run2	55
154	RMFPNAPYL	D5	melt_run2	52.6
155	SLLMWITQV	D5	melt_run2	55.6
156	YMLDLQPET	D6	melt_run2	48
157	YMLDLQPETTDL	D6	melt_run2	49.8
158	LLMGTLGIV	D6	melt_run2	45.8
159	SLLQHLIGL	D6	melt_run2	49.8
160	VLQELNVTV	D6	melt_run2	51.2
161	SVAPALALFPA	D6	melt_run2	43.4
162	KLSAMQAHL	D6	melt_run2	45.2
163	LQLPTLPLV	D6	melt_run2	50.2
164	RMFPNAPYL	D6	melt_run2	45.2
165	SLLMWITQV	D6	melt_run2	45.2
166	YMLDLQPET	D7	melt_run2	49.6
167	YMLDLQPETTDL	D7	melt_run2	49.6
168	SLLQHLIGL	D7	melt_run2	48
169	VLQELNVTV	D7	melt_run2	51.8
170	SVAPALALFPA	D7	melt_run2	44
171	KLSAMQAHL	D7	melt_run2	45.2
172	LQLPTLPLV	D7	melt_run2	51
173	RMFPNAPYL	D7	melt_run2	45
174	SLLMWITQV	D7	melt_run2	45.8
175	YMLDLQPET	D8	melt_run2	56.2
176	YMLDLQPETTDL	D8	melt_run2	56.6
177	LLMGTLGIV	D8	melt_run2	54
178	SLLQHLIGL	D8	melt_run2	53.4
179	VLQELNVTV	D8	melt_run2	45.2
180	SVAPALALFPA	D8	melt_run2	52
181	FLKANLPLL	D8	melt_run2	47.8
182	KLSAMQAHL	D8	melt_run2	54
183	LQLPTLPLV	D8	melt_run2	57
184	VLHDDLLEA	D8	melt_run2	54
185	AIQDLCLAV	D8	melt_run2	43
186	AIQDLCVAV	D8	melt_run2	45
187	RMFPNAPYL	D8	melt_run2	53.2
188	SLLMWITQV	D8	melt_run2	52.6
189	VLQELNVTV	D2	melt_run2	50.2
190	FLKANLPLL	D4	melt_run2	60.6
191	YMLDLQPET	D9	melt_run2	55
192	YMLDLQPETTDL	D9	melt_run2	56
193	LLMGTLGIV	D9	melt_run2	52.6
194	TLGIVCPI	D9	melt_run2	46.2
195	SLLQHLIGL	D9	melt_run2	55
196	VLQELNVTV	D9	melt_run2	41.6
197	SVAPALALFPA	D9	melt_run2	44.2
198	FLKANLPLL	D9	melt_run2	43.6
199	KLSAMQAHL	D9	melt_run2	51
200	LQLPTLPLV	D9	melt_run2	52.8
201	VLHDDLLEA	D9	melt_run2	43.4
202	VFEEPEDFL	D9	melt_run2	42.4
203	AIQDLCLAV	D9	melt_run2	50.8
204	AIQDLCVAV	D9	melt_run2	40.2
205	ALYVDSLFFL	D9	melt_run2	43.4
206	RMFPNAPYL	D9	melt_run2	53
207	SLLMWITQV	D9	melt_run2	54.4
208	ELAGIGILTV	D9	melt_run2	52.2
209	ELAGIGILTV	D1	melt_run2	43.2
210	ELAGIGILTV	D2	melt_run2	44
211	ELAGIGILTV	D3	melt_run2	51.4
212	ELAGIGILTV	D4	melt_run2	52.6
213	ELAGIGILTV	D5	melt_run2	51.6
214	ELAGIGILTV	D6	melt_run2	42
215	ELAGIGILTV	D7	melt_run2	42.8
216	ELAGIGILTV	D8	melt_run2	50.6
217	RMFPNAPYL	folded	melt_run2	54.6
218	YMLDLQPET	folded	melt_run2	58.6
219	YMLDLQPETTDL	folded	melt_run2	54.6
220	YMLDLQPET	D1	melt_run3	45.8
221	YMLDLQPETTDL	D1	melt_run3	48
222	SLLQHLIGL	D1	melt_run3	48.2
223	VLQELNVTV	D1	melt_run3	49.6
224	SVAPALALFPA	D1	melt_run3	45.2
225	LQLPTLPLV	D1	melt_run3	43.8
226	SLLMWITQV	D1	melt_run3	44.4
227	YMLDLQPET	D2	melt_run3	45.8
228	YMLDLQPETTDL	D2	melt_run3	48
229	LLMGTLGIV	D2	melt_run3	44.2
230	SLLQHLIGL	D2	melt_run3	45.8
231	SVAPALALFPA	D2	melt_run3	46.8
232	LQLPTLPLV	D2	melt_run3	44.4
233	SLLMWITQV	D2	melt_run3	45.8
234	YMLDLQPET	D3	melt_run3	53.4
235	YMLDLQPETTDL	D3	melt_run3	55.4
236	LLMGTLGIV	D3	melt_run3	54.4
237	SLLQHLIGL	D3	melt_run3	52.6
238	VLQELNVTV	D3	melt_run3	58
239	SVAPALALFPA	D3	melt_run3	53.8
240	KLSAMQAHL	D3	melt_run3	51.8
241	LQLPTLPLV	D3	melt_run3	53.4
242	VLHDDLLEA	D3	melt_run3	54.6
243	RMFPNAPYL	D3	melt_run3	52.2
244	SLLMWITQV	D3	melt_run3	54.8
245	YMLDLQPET	D4	melt_run3	54
246	YMLDLQPETTDL	D4	melt_run3	54.6
247	LLMGTLGIV	D4	melt_run3	54
248	SLLQHLIGL	D4	melt_run3	55.6
249	VLQELNVTV	D4	melt_run3	58.4
250	SVAPALALFPA	D4	melt_run3	53.8
251	KLSAMQAHL	D4	melt_run3	53.4
252	LQLPTLPLV	D4	melt_run3	53.8
253	RMFPNAPYL	D4	melt_run3	53.2
254	SLLMWITQV	D4	melt_run3	55.2
255	YMLDLQPET	D5	melt_run3	53.8
256	YMLDLQPETTDL	D5	melt_run3	55.6
257	LLMGTLGIV	D5	melt_run3	55
258	SLLQHLIGL	D5	melt_run3	53.4
259	VLQELNVTV	D5	melt_run3	58.4
260	SVAPALALFPA	D5	melt_run3	54.2
261	KLSAMQAHL	D5	melt_run3	52.2
262	LQLPTLPLV	D5	melt_run3	53.6
263	VLHDDLLEA	D5	melt_run3	55.2
264	RMFPNAPYL	D5	melt_run3	52.6
265	SLLMWITQV	D5	melt_run3	56
266	YMLDLQPET	D6	melt_run3	48.6
267	YMLDLQPETTDL	D6	melt_run3	49.8
268	LLMGTLGIV	D6	melt_run3	45.8
269	SLLQHLIGL	D6	melt_run3	49.2
270	VLQELNVTV	D6	melt_run3	51.2
271	SVAPALALFPA	D6	melt_run3	43.8
272	KLSAMQAHL	D6	melt_run3	44
273	LQLPTLPLV	D6	melt_run3	50.8
274	RMFPNAPYL	D6	melt_run3	45.4
275	SLLMWITQV	D6	melt_run3	45.6
276	YMLDLQPET	D7	melt_run3	49
277	YMLDLQPETTDL	D7	melt_run3	49.2
278	SLLQHLIGL	D7	melt_run3	47.4
279	VLQELNVTV	D7	melt_run3	51.6
280	SVAPALALFPA	D7	melt_run3	43.8
281	KLSAMQAHL	D7	melt_run3	45
282	LQLPTLPLV	D7	melt_run3	51
283	RMFPNAPYL	D7	melt_run3	44.4
284	SLLMWITQV	D7	melt_run3	45.8
285	YMLDLQPET	D8	melt_run3	56.2
286	YMLDLQPETTDL	D8	melt_run3	56.6
287	LLMGTLGIV	D8	melt_run3	54
288	SLLQHLIGL	D8	melt_run3	54
289	VLQELNVTV	D8	melt_run3	45.4
290	SVAPALALFPA	D8	melt_run3	51.8
291	FLKANLPLL	D8	melt_run3	47.6
292	KLSAMQAHL	D8	melt_run3	54
293	LQLPTLPLV	D8	melt_run3	56.8
294	VLHDDLLEA	D8	melt_run3	54.2
295	AIQDLCLAV	D8	melt_run3	43.4
296	AIQDLCVAV	D8	melt_run3	44.2
297	RMFPNAPYL	D8	melt_run3	53.2
298	SLLMWITQV	D8	melt_run3	56.4
299	VLQELNVTV	D2	melt_run3	50.6
300	FLKANLPLL	D4	melt_run3	60.6
301	YMLDLQPET	D9	melt_run3	54.8
302	YMLDLQPETTDL	D9	melt_run3	55.8
303	LLMGTLGIV	D9	melt_run3	52.4
304	TLGIVCPI	D9	melt_run3	47.8
305	SLLQHLIGL	D9	melt_run3	55.2
306	VLQELNVTV	D9	melt_run3	41.2
307	SVAPALALFPA	D9	melt_run3	44
308	FLKANLPLL	D9	melt_run3	43.2
309	KLSAMQAHL	D9	melt_run3	51
310	LQLPTLPLV	D9	melt_run3	52.8
311	VLHDDLLEA	D9	melt_run3	43.8
313	AIQDLCLAV	D9	melt_run3	50.6
314	AIQDLCVAV	D9	melt_run3	40.2
315	ALYVDSLFFL	D9	melt_run3	43.4
316	RMFPNAPYL	D9	melt_run3	52.6
317	SLLMWITQV	D9	melt_run3	54
318	ELAGIGILTV	D9	melt_run3	52
319	ELAGIGILTV	D1	melt_run3	43.4
320	ELAGIGILTV	D2	melt_run3	44
321	ELAGIGILTV	D3	melt_run3	51
322	ELAGIGILTV	D4	melt_run3	52.4
323	ELAGIGILTV	D5	melt_run3	52
324	ELAGIGILTV	D6	melt_run3	42.6
325	ELAGIGILTV	D7	melt_run3	43.2
326	ELAGIGILTV	D8	melt_run3	50.2
328	YMLDLQPET	folded	melt_run3	58.4
329	YMLDLQPETTDL	folded	melt_run3	54.6
382	KLSAMQAHL	D6	melt_run1a	51.2
399	VLQELNVTV	D8	melt_run1a	58.6
401	FLKANLPLL	D8	melt_run1a	55.8
402	KLSAMQAHL	D8	melt_run1a	47
403	LQLPTLPLV	D8	melt_run1a	47.2
404	VLHDDLLEA	D8	melt_run1a	47.2
405	AIQDLCLAV	D8	melt_run1a	52.8
406	AIQDLCVAV	D8	melt_run1a	47.2
408	SLLMWITQV	D8	melt_run1a	56.2
416	VLQELNVTV	D9	melt_run1a	56
417	SVAPALALFPA	D9	melt_run1a	54.4
418	FLKANLPLL	D9	melt_run1a	55.8
421	VLHDDLLEA	D9	melt_run1a	53.6
423	AIQDLCLAV	D9	melt_run1a	39.2
492	KLSAMQAHL	D6	melt_run2a	43.8
509	VLQELNVTV	D8	melt_run2a	58.4
511	FLKANLPLL	D8	melt_run2a	55.8
512	KLSAMQAHL	D8	melt_run2a	46.2
513	LQLPTLPLV	D8	melt_run2a	47.2
514	VLHDDLLEA	D8	melt_run2a	47.6
515	AIQDLCLAV	D8	melt_run2a	53.4
516	AIQDLCVAV	D8	melt_run2a	51.6
518	SLLMWITQV	D8	melt_run2a	56.4
526	VLQELNVTV	D9	melt_run2a	55.4
527	SVAPALALFPA	D9	melt_run2a	54.2
528	FLKANLPLL	D9	melt_run2a	55.8
531	VLHDDLLEA	D9	melt_run2a	54.2
533	AIQDLCLAV	D9	melt_run2a	39.4
602	KLSAMQAHL	D6	melt_run3a	51.2
619	VLQELNVTV	D8	melt_run3a	58.6
621	FLKANLPLL	D8	melt_run3a	56
622	KLSAMQAHL	D8	melt_run3a	46.6
623	LQLPTLPLV	D8	melt_run3a	47
624	VLHDDLLEA	D8	melt_run3a	47.2
625	AIQDLCLAV	D8	melt_run3a	52.6
626	AIQDLCVAV	D8	melt_run3a	45.6
628	SLLMWITQV	D8	melt_run3a	53
636	VLQELNVTV	D9	melt_run3a	56.6
637	SVAPALALFPA	D9	melt_run3a	54
638	FLKANLPLL	D9	melt_run3a	55.4
641	VLHDDLLEA	D9	melt_run3a	54.2
643	AIQDLCLAV	D9	melt_run3a	38.8

## Sheet: Fig2c
Temperature	D2	D3	D4	D5	D6	D7	D8	folded
25	0.77139	0.76973	0.780741	0.827851	0.81676	0.759149	0.704351	0.731531
25.2	0.772811	0.771935	0.785923	0.83136	0.818149	0.762792	0.705273	0.732548
25.4	0.772608	0.77162	0.785182	0.830859	0.817951	0.762271	0.705141	0.733293
25.6	0.772608	0.77162	0.785182	0.830859	0.817951	0.762271	0.705141	0.732728
25.8	0.772608	0.77162	0.785182	0.830859	0.817951	0.762271	0.705141	0.732938
26	0.772301	0.771656	0.785698	0.830903	0.817982	0.762413	0.705309	0.732864
26.2	0.774394	0.77127	0.782111	0.830812	0.817753	0.761346	0.703815	0.73194
26.4	0.777051	0.772091	0.778608	0.82897	0.817613	0.760893	0.704833	0.731508
26.6	0.77656	0.772079	0.777155	0.827616	0.817748	0.761287	0.707515	0.731759
26.8	0.774938	0.770823	0.774352	0.827061	0.81763	0.761203	0.707306	0.731371
27	0.773281	0.770187	0.773035	0.825025	0.817642	0.760666	0.70678	0.731303
27.2	0.770192	0.769945	0.774259	0.823769	0.817388	0.760827	0.707706	0.731594
27.4	0.768827	0.770006	0.776994	0.826108	0.815521	0.760995	0.706624	0.731462
27.6	0.770334	0.769442	0.777664	0.827639	0.814438	0.760098	0.705953	0.731356
27.8	0.770557	0.76901	0.778297	0.82733	0.815939	0.7603	0.707221	0.731908
28	0.77087	0.768883	0.779878	0.829701	0.816086	0.760233	0.707315	0.732093
28.2	0.77295	0.768645	0.779668	0.830592	0.815975	0.75884	0.707786	0.731558
28.4	0.772635	0.76879	0.776443	0.828914	0.817849	0.758172	0.708547	0.731157
28.6	0.771515	0.769881	0.77559	0.828726	0.818753	0.758127	0.706943	0.731207
28.8	0.772357	0.77103	0.777517	0.828851	0.818157	0.75833	0.704825	0.730907
29	0.774	0.77163	0.780258	0.827248	0.818923	0.759494	0.707067	0.730582
29.2	0.775596	0.771501	0.784331	0.826874	0.82042	0.76092	0.709085	0.730946
29.4	0.777018	0.77072	0.787714	0.827431	0.819798	0.761658	0.710466	0.731418
29.6	0.776983	0.769698	0.78961	0.826223	0.817117	0.761968	0.714865	0.730636
29.8	0.775168	0.768137	0.786828	0.824865	0.813584	0.760538	0.717445	0.729412
30	0.770662	0.767411	0.78007	0.823964	0.810789	0.757409	0.714845	0.728449
30.2	0.764832	0.768023	0.772716	0.821899	0.806941	0.754995	0.713624	0.726893
30.4	0.759806	0.768362	0.767222	0.819534	0.804854	0.753005	0.714492	0.725547
30.6	0.755114	0.768853	0.761922	0.819032	0.806286	0.75086	0.712865	0.725587
30.8	0.75372	0.770014	0.762422	0.819889	0.809454	0.751147	0.711258	0.72673
31	0.756699	0.770468	0.765211	0.820995	0.812386	0.753824	0.712869	0.727817
31.2	0.761805	0.77086	0.768779	0.822806	0.816128	0.754827	0.713637	0.72946
31.4	0.767883	0.771244	0.776043	0.824402	0.819068	0.756005	0.711857	0.730963
31.6	0.774706	0.771439	0.782227	0.825946	0.821424	0.758438	0.709661	0.731609
31.8	0.778926	0.772012	0.783584	0.826562	0.822615	0.759233	0.70811	0.73148
32	0.780632	0.772891	0.785534	0.82614	0.822878	0.758913	0.706421	0.731756
32.2	0.779833	0.773099	0.789	0.827057	0.824409	0.760145	0.703288	0.731983
32.4	0.778041	0.774083	0.78751	0.828516	0.824246	0.76085	0.70056	0.731256
32.6	0.776265	0.775538	0.786467	0.827698	0.82251	0.761	0.70027	0.730682
32.8	0.77368	0.776369	0.788796	0.826865	0.823502	0.761878	0.700533	0.730726
33	0.772092	0.776628	0.791775	0.827118	0.824519	0.762624	0.699553	0.729882
33.2	0.772996	0.77692	0.789969	0.824591	0.821694	0.763037	0.699547	0.728557
33.4	0.773441	0.776476	0.790231	0.821672	0.82171	0.763814	0.698683	0.728585
33.6	0.773801	0.774077	0.793345	0.820502	0.822754	0.763821	0.696134	0.728647
33.8	0.77656	0.772452	0.792694	0.818585	0.819251	0.762521	0.694085	0.727614
34	0.777048	0.772866	0.789953	0.815938	0.815865	0.760866	0.692032	0.727429
34.2	0.775057	0.772971	0.79093	0.814839	0.815497	0.759391	0.690201	0.727727
34.4	0.773908	0.772733	0.790078	0.814076	0.81449	0.758122	0.689304	0.72707
34.6	0.772374	0.774706	0.785248	0.81275	0.813623	0.757663	0.687909	0.726189
34.8	0.770124	0.775297	0.785169	0.811994	0.814057	0.758027	0.684856	0.726145
35	0.76981	0.772798	0.785898	0.81105	0.81319	0.758574	0.682888	0.725528
35.2	0.770222	0.771258	0.782636	0.808487	0.810811	0.758872	0.680426	0.724171
35.4	0.769895	0.770262	0.782062	0.805097	0.807703	0.758022	0.676555	0.723047
35.6	0.770826	0.76844	0.783622	0.801386	0.803226	0.756679	0.674657	0.722087
35.8	0.771997	0.768113	0.77994	0.797095	0.799895	0.755591	0.674552	0.721101
36	0.770935	0.769982	0.778226	0.792948	0.798508	0.754905	0.672055	0.72012
36.2	0.771052	0.770393	0.782692	0.790035	0.797711	0.754298	0.669549	0.71922
36.4	0.774156	0.770348	0.783692	0.786178	0.795569	0.75463	0.670106	0.718738
36.6	0.772867	0.770691	0.783003	0.781663	0.794047	0.754975	0.667164	0.718507
36.8	0.76851	0.769583	0.785548	0.776759	0.792627	0.754252	0.662813	0.717771
37	0.769458	0.767616	0.785402	0.770897	0.78902	0.753039	0.660656	0.71701
37.2	0.770252	0.766633	0.779055	0.76456	0.783459	0.751829	0.656843	0.716685
37.4	0.766533	0.766291	0.774407	0.758065	0.77785	0.749872	0.65049	0.71569
37.6	0.766917	0.765758	0.774309	0.751254	0.772234	0.747656	0.646921	0.714355
37.8	0.770874	0.766528	0.773438	0.743909	0.763219	0.746645	0.642519	0.713107
38	0.769502	0.767317	0.772334	0.735707	0.754188	0.745686	0.636353	0.711587
38.2	0.765754	0.767398	0.775003	0.725789	0.748142	0.744587	0.632725	0.710095
38.4	0.764476	0.767347	0.778849	0.715616	0.741453	0.743727	0.629547	0.709018
38.6	0.763348	0.767158	0.777728	0.704743	0.730734	0.742711	0.62438	0.707909
38.8	0.760856	0.766285	0.776921	0.692588	0.722008	0.741859	0.619543	0.706543
39	0.759648	0.766176	0.778164	0.680052	0.713438	0.740755	0.615898	0.705687
39.2	0.76101	0.767291	0.777847	0.667311	0.700307	0.738444	0.6101	0.704188
39.4	0.761194	0.767965	0.775146	0.653357	0.686504	0.73644	0.604006	0.701941
39.6	0.760013	0.767863	0.775279	0.637907	0.674218	0.734707	0.59931	0.699565
39.8	0.758722	0.767505	0.775191	0.621142	0.65902	0.731428	0.593672	0.69728
40	0.757509	0.765697	0.771571	0.601458	0.639779	0.728222	0.585208	0.694417
40.2	0.75488	0.762901	0.767834	0.580186	0.61955	0.725535	0.579493	0.691852
40.4	0.752396	0.760416	0.765661	0.557877	0.598073	0.721443	0.574507	0.689647
40.6	0.750073	0.759102	0.762276	0.533555	0.573652	0.71675	0.567139	0.687577
40.8	0.747534	0.758163	0.757755	0.509856	0.548394	0.712467	0.561756	0.686019
41	0.744894	0.758111	0.756671	0.487252	0.524135	0.708116	0.559431	0.684448
41.2	0.743202	0.75886	0.756771	0.461898	0.49868	0.70376	0.553341	0.682655
41.4	0.741543	0.75956	0.755768	0.432824	0.471816	0.699931	0.545828	0.681186
41.6	0.738182	0.758792	0.753967	0.402544	0.443619	0.696097	0.542459	0.679203
41.8	0.735862	0.757492	0.752089	0.369755	0.412889	0.691724	0.53986	0.676933
42	0.73486	0.755703	0.747388	0.335169	0.379399	0.686381	0.537319	0.675088
42.2	0.731287	0.752469	0.741553	0.302658	0.344534	0.680526	0.536622	0.672688
42.4	0.726169	0.74889	0.736862	0.272774	0.307671	0.67506	0.537597	0.669833
42.6	0.724912	0.746762	0.732664	0.242338	0.270656	0.66945	0.538728	0.667481
42.8	0.722362	0.745886	0.730228	0.208635	0.233192	0.663622	0.539364	0.664666
43	0.717046	0.745133	0.729697	0.173984	0.197166	0.657903	0.540921	0.661182
43.2	0.713298	0.744291	0.728976	0.138476	0.162722	0.652401	0.5469	0.658643
43.4	0.709841	0.742977	0.726932	0.104445	0.129964	0.646125	0.553691	0.656248
43.6	0.701811	0.74054	0.722686	0.075071	0.099774	0.638944	0.556022	0.653854
43.8	0.693186	0.735131	0.717703	0.05157	0.072562	0.631797	0.558502	0.651393
44	0.684608	0.728997	0.712552	0.032623	0.047246	0.625016	0.560841	0.648816
44.2	0.673561	0.724517	0.70604	0.017819	0.026447	0.618048	0.559176	0.646145
44.4	0.663679	0.720569	0.698974	0.00705	0.011052	0.610227	0.557104	0.643071
44.6	0.654163	0.7163	0.694357	0	0.001067	0.604603	0.558344	0.638589
44.8	0.641782	0.713136	0.687395	0.000229	0	0.59987	0.5582	0.63399
45	0.628971	0.709975	0.676088	0.004236	0.003402	0.593746	0.555042	0.630713
45.2	0.618733	0.704713	0.665606	0.010966	0.007341	0.58731	0.550314	0.626924
45.4	0.605455	0.698391	0.653683	0.023089	0.017857	0.581943	0.543331	0.623016
45.6	0.59013	0.691659	0.638656	0.041627	0.036003	0.575396	0.534992	0.619798
45.8	0.577599	0.684028	0.621964	0.063521	0.056439	0.568119	0.524762	0.615985
46	0.563325	0.674591	0.606301	0.094842	0.087718	0.562775	0.514837	0.610431
46.2	0.542566	0.663413	0.58809	0.134075	0.129649	0.557709	0.506667	0.604211
46.4	0.520095	0.651165	0.569683	0.172999	0.169517	0.551237	0.496789	0.5973
46.6	0.499554	0.637938	0.551547	0.213275	0.207812	0.54388	0.482618	0.589925
46.8	0.47619	0.624294	0.53207	0.256882	0.248769	0.537215	0.469552	0.583105
47	0.450587	0.610764	0.511416	0.298728	0.286293	0.529316	0.455314	0.575558
47.2	0.428589	0.597191	0.490457	0.34225	0.324089	0.52158	0.436443	0.567373
47.4	0.407821	0.581793	0.4664	0.392427	0.370865	0.516432	0.419083	0.55896
47.6	0.382639	0.564194	0.440281	0.442753	0.419228	0.511548	0.405708	0.549405
47.8	0.355781	0.545013	0.417168	0.491227	0.46562	0.505399	0.389513	0.536912
48	0.332747	0.525555	0.394823	0.539529	0.513367	0.501725	0.373083	0.523787
48.2	0.311436	0.505875	0.375082	0.584079	0.557463	0.499245	0.35999	0.511636
48.4	0.292576	0.487101	0.359968	0.62244	0.593825	0.49471	0.345203	0.498849
48.6	0.27719	0.469509	0.345975	0.658107	0.628938	0.489142	0.32626	0.48582
48.8	0.263824	0.45116	0.330613	0.688427	0.661472	0.481893	0.306503	0.474798
49	0.25045	0.430835	0.315027	0.712096	0.685268	0.468762	0.28594	0.464405
49.2	0.232367	0.40807	0.295933	0.731842	0.70398	0.448057	0.261667	0.451311
49.4	0.208824	0.382381	0.272089	0.74714	0.718204	0.422075	0.235916	0.436791
49.6	0.182659	0.353692	0.244952	0.757072	0.725394	0.393585	0.211166	0.422204
49.8	0.154087	0.32201	0.216221	0.765391	0.729661	0.363307	0.190269	0.406131
50	0.119825	0.284884	0.185796	0.773145	0.734604	0.332085	0.168424	0.387958
50.2	0.08669	0.247931	0.153974	0.779042	0.739962	0.303564	0.144188	0.368976
50.4	0.059098	0.212989	0.126498	0.785119	0.747455	0.276565	0.121957	0.35021
50.6	0.035971	0.179935	0.106481	0.791442	0.754395	0.247577	0.102225	0.330897
50.8	0.018795	0.152867	0.088272	0.796538	0.758824	0.215992	0.080603	0.31092
51	0.011341	0.134096	0.073268	0.800549	0.763226	0.183486	0.061544	0.291254
51.2	0.008633	0.116609	0.064479	0.8036	0.766604	0.149582	0.050139	0.272933
51.4	0.005071	0.099461	0.055729	0.806376	0.767472	0.117324	0.038485	0.254559
51.6	0.002773	0.083934	0.041649	0.809014	0.770345	0.088544	0.02609	0.235381
51.8	0.001484	0.066827	0.029339	0.810776	0.775279	0.063686	0.016373	0.216369
52	0	0.051186	0.019661	0.81239	0.77819	0.043125	0.007353	0.197445
52.2	0.00274	0.038057	0.008373	0.815431	0.780143	0.027078	0.000505	0.178077
52.4	0.012463	0.026232	0	0.81688	0.782199	0.014013	0	0.159627
52.6	0.025926	0.016129	0.001264	0.816922	0.784022	0.004267	0.000806	0.142613
52.8	0.043252	0.008681	0.00898	0.81918	0.785863	0.000199	0.002538	0.126171
53	0.065115	0.002399	0.021277	0.821734	0.789884	0	0.010244	0.110486
53.2	0.090894	0	0.04135	0.822046	0.794148	0.002974	0.017735	0.095715
53.4	0.119541	0.001029	0.066041	0.824229	0.797315	0.008752	0.024419	0.08174
53.6	0.153122	0.0042	0.095029	0.827793	0.798343	0.017499	0.038433	0.068808
53.8	0.193524	0.009587	0.128228	0.830375	0.798077	0.0278	0.0598	0.056811
54	0.240931	0.01618	0.164351	0.833938	0.799383	0.03955	0.081405	0.046052
54.2	0.290844	0.024552	0.207062	0.838625	0.801483	0.054262	0.105065	0.03751
54.4	0.343687	0.036191	0.258389	0.841077	0.804105	0.07272	0.133781	0.029435
54.6	0.400328	0.051671	0.311938	0.843751	0.810563	0.091709	0.163171	0.020107
54.8	0.454264	0.071563	0.367377	0.846689	0.818563	0.111373	0.191017	0.013208
55	0.502288	0.096568	0.429035	0.847463	0.821675	0.134635	0.221093	0.008707
55.2	0.5501	0.126343	0.489359	0.849148	0.823833	0.157845	0.25489	0.003635
55.4	0.595574	0.160899	0.543446	0.853535	0.828772	0.17956	0.287852	0
55.6	0.632868	0.200382	0.593826	0.857957	0.83128	0.20564	0.319858	0.000762
55.8	0.669053	0.245799	0.641992	0.862315	0.832417	0.233801	0.350269	0.002834
56	0.703812	0.294896	0.682217	0.868029	0.837993	0.261332	0.379768	0.005582
56.2	0.72967	0.345155	0.711367	0.872576	0.845534	0.293935	0.409116	0.012267
56.4	0.751325	0.398024	0.735738	0.875576	0.850162	0.331457	0.437352	0.021439
56.6	0.772073	0.452012	0.757426	0.878163	0.854227	0.368323	0.464383	0.031745
56.8	0.785046	0.503586	0.771833	0.88074	0.860477	0.408215	0.493551	0.04351
57	0.795961	0.555031	0.780785	0.882849	0.864878	0.452137	0.520789	0.057451
57.2	0.808266	0.605723	0.792145	0.885555	0.867311	0.493771	0.542564	0.072224
57.4	0.815799	0.653707	0.801066	0.889501	0.871585	0.53493	0.563379	0.089233
57.6	0.823245	0.698493	0.806501	0.893416	0.876826	0.577809	0.582685	0.10809
57.8	0.832799	0.737519	0.811332	0.896217	0.880175	0.618277	0.594974	0.127758
58	0.837116	0.769996	0.815473	0.900134	0.884506	0.655329	0.605299	0.148777
58.2	0.839219	0.798496	0.820826	0.904096	0.889488	0.691687	0.619494	0.1713
58.4	0.84435	0.820897	0.827823	0.907263	0.892481	0.724352	0.631386	0.194698
58.6	0.847091	0.838106	0.831482	0.911236	0.895951	0.752911	0.642379	0.22073
58.8	0.849763	0.856097	0.836081	0.916389	0.900815	0.779779	0.659715	0.249885
59	0.856054	0.872225	0.846146	0.921567	0.903588	0.80325	0.677667	0.279049
59.2	0.864301	0.883321	0.853038	0.926715	0.90801	0.82272	0.689265	0.307852
59.4	0.872187	0.893158	0.855243	0.930513	0.91528	0.839889	0.70206	0.336253
59.6	0.879462	0.901477	0.861495	0.932463	0.920939	0.853769	0.713628	0.361906
59.8	0.886136	0.905426	0.86944	0.934454	0.925541	0.864381	0.71911	0.385987
60	0.891795	0.909116	0.870331	0.936299	0.932321	0.874235	0.725771	0.411201
60.2	0.895414	0.914438	0.868898	0.938179	0.936741	0.882179	0.734519	0.436826
60.4	0.898413	0.918845	0.874901	0.942234	0.937874	0.888682	0.739855	0.461757
60.6	0.903127	0.923342	0.881456	0.948251	0.939835	0.896357	0.744345	0.485799
60.8	0.907604	0.928496	0.883835	0.953122	0.941757	0.902869	0.750879	0.506993
61	0.912102	0.931941	0.889481	0.955712	0.94288	0.907156	0.754653	0.524903
61.2	0.91776	0.934455	0.898084	0.958723	0.944365	0.911722	0.757562	0.539939
61.4	0.922082	0.937434	0.902207	0.961169	0.94841	0.916412	0.761267	0.55241
61.6	0.924975	0.940008	0.90364	0.961378	0.95213	0.920383	0.766888	0.56386
61.8	0.92758	0.942171	0.907001	0.962686	0.955146	0.924749	0.772864	0.574276
62	0.931355	0.945594	0.910355	0.965866	0.957695	0.93042	0.775988	0.58337
62.2	0.935931	0.949414	0.914681	0.966905	0.960668	0.936187	0.777593	0.591208
62.4	0.940968	0.952982	0.918982	0.966958	0.962463	0.940724	0.780608	0.597966
62.6	0.946676	0.95591	0.924311	0.969022	0.96369	0.943354	0.782555	0.603169
62.8	0.952677	0.959654	0.929902	0.970391	0.965063	0.94544	0.780787	0.607861
63	0.95532	0.96292	0.933378	0.971762	0.966709	0.947561	0.78337	0.611914
63.2	0.955723	0.965231	0.935208	0.974868	0.96722	0.949737	0.788036	0.614877
63.4	0.957544	0.966736	0.938723	0.97709	0.966314	0.951963	0.790889	0.616794
63.6	0.958396	0.968837	0.942715	0.977519	0.967309	0.954586	0.79275	0.618527
63.8	0.959107	0.970894	0.946177	0.978556	0.970981	0.958011	0.794962	0.620211
64	0.963256	0.972363	0.950608	0.979917	0.97376	0.960091	0.796375	0.620959
64.2	0.967753	0.974052	0.956546	0.979788	0.976436	0.961151	0.797456	0.622164
64.4	0.96993	0.976868	0.959353	0.981036	0.98072	0.963688	0.797535	0.624493
64.6	0.972911	0.979543	0.961025	0.98417	0.982683	0.966807	0.798898	0.626427
64.8	0.975953	0.980285	0.964702	0.986105	0.980283	0.968735	0.803786	0.627922
65	0.977611	0.980659	0.969861	0.985635	0.978684	0.971191	0.80514	0.629108
65.2	0.979326	0.981916	0.973326	0.985834	0.979482	0.97466	0.804252	0.629935
65.4	0.982642	0.982395	0.977769	0.984919	0.980203	0.977305	0.806525	0.631023
65.6	0.985516	0.982179	0.982883	0.982574	0.981742	0.979726	0.806482	0.631372
65.8	0.987439	0.984131	0.984348	0.981563	0.984372	0.982863	0.805888	0.631284
66	0.989185	0.986548	0.985225	0.981362	0.986979	0.985354	0.811231	0.633307
66.2	0.990227	0.988183	0.98594	0.981283	0.985858	0.986618	0.817498	0.635893
66.4	0.989933	0.990788	0.987011	0.982148	0.982552	0.987665	0.820832	0.637988
66.6	0.989902	0.994432	0.988067	0.982792	0.980946	0.988061	0.827486	0.642454
66.8	0.990154	0.995911	0.990842	0.98279	0.980901	0.98848	0.831994	0.647131
67	0.989921	0.997676	0.9921	0.984238	0.980434	0.990805	0.831261	0.650834
67.2	0.991229	1	0.991817	0.985607	0.982481	0.993376	0.833544	0.655485
67.4	0.993714	0.999429	0.993668	0.987656	0.986893	0.994939	0.836993	0.659096
67.6	0.994838	0.997639	0.995202	0.989753	0.989326	0.996997	0.838378	0.66192
67.8	0.996824	0.9979	0.993982	0.990894	0.990861	0.998214	0.841312	0.668071
68	0.998248	0.997324	0.993185	0.991244	0.990627	0.997249	0.84401	0.674795
68.2	0.997961	0.993816	0.994553	0.991748	0.989646	0.996528	0.84436	0.680717
68.4	0.998161	0.993474	0.992519	0.990992	0.98953	0.996954	0.845665	0.688964
68.6	0.999804	0.994835	0.991887	0.991199	0.989764	0.997238	0.846038	0.695642
68.8	0.998851	0.993566	0.994621	0.991881	0.989827	0.997235	0.846866	0.698562
69	0.998316	0.992526	0.995414	0.992547	0.992919	0.997903	0.85203	0.701722
69.2	1	0.995187	0.99697	0.993542	0.996768	0.998914	0.85526	0.704484
69.4	0.999254	0.996	1	0.994507	0.997881	0.99969	0.856272	0.7069
69.6	0.997907	0.994308	0.998842	0.995454	0.998842	0.999171	0.859464	0.713809
69.8	0.99902	0.994502	0.996639	0.996694	1	0.999242	0.860584	0.722608
70	0.99967	0.993864	0.999356	0.997501	0.99939	1	0.857977	0.731146
70.2	0.997182	0.991238	0.999663	0.997336	0.998306	0.999735	0.856913	0.74148
70.4	0.996013	0.989207	0.99773	0.998156	0.998317	0.998424	0.859343	0.75153
70.6	0.995243	0.989172	0.998027	0.998045	0.996225	0.998428	0.862154	0.756901
70.8	0.991794	0.988996	0.998894	0.99758	0.993476	0.998754	0.86219	0.761072
71	0.988483	0.989335	0.995783	0.99789	0.992178	0.997657	0.863183	0.764992
71.2	0.988627	0.98966	0.992484	0.999194	0.991102	0.996799	0.867147	0.767586
71.4	0.9889	0.990088	0.992051	0.998932	0.98875	0.996805	0.865739	0.771465
71.6	0.986544	0.989371	0.991827	0.998949	0.989381	0.997087	0.86085	0.779161
71.8	0.986764	0.986601	0.98849	1	0.992094	0.995991	0.86224	0.788487
72	0.988462	0.984779	0.984122	0.998802	0.99396	0.994466	0.86283	0.798429
72.2	0.98728	0.982515	0.982755	0.997472	0.993167	0.992999	0.860019	0.809425
72.4	0.983927	0.978415	0.980236	0.997077	0.993162	0.991229	0.862547	0.818135
72.6	0.981526	0.97495	0.976429	0.995071	0.992211	0.988359	0.865884	0.823822
72.8	0.978608	0.97272	0.975041	0.991706	0.987787	0.985395	0.865829	0.829234
73	0.97356	0.970159	0.976915	0.991306	0.984066	0.982728	0.868298	0.835584
73.2	0.968997	0.968783	0.976434	0.989433	0.984233	0.980159	0.870637	0.842101
73.4	0.967408	0.968079	0.974213	0.986567	0.984198	0.97808	0.867889	0.850183
73.6	0.967453	0.96623	0.973109	0.985968	0.982725	0.975878	0.867883	0.85933
73.8	0.967351	0.9651	0.970895	0.985428	0.98389	0.974599	0.869901	0.868758
74	0.968705	0.962989	0.967243	0.982933	0.983249	0.97498	0.868408	0.877509
74.2	0.96926	0.960163	0.965488	0.981744	0.980276	0.975167	0.866613	0.885201
74.4	0.968103	0.958762	0.966204	0.982213	0.978086	0.974501	0.868064	0.892667
74.6	0.965381	0.957959	0.967382	0.980982	0.977819	0.973934	0.86397	0.901105
74.8	0.961415	0.957137	0.969977	0.98138	0.976913	0.973178	0.854936	0.908538
75	0.958021	0.956524	0.971439	0.982525	0.975728	0.970864	0.847569	0.915979
75.2	0.955404	0.955175	0.968214	0.98149	0.974878	0.967478	0.842228	0.924951
75.4	0.952033	0.952143	0.963774	0.979726	0.975702	0.964754	0.836066	0.934518
75.6	0.950212	0.948882	0.959063	0.979512	0.976472	0.963331	0.832817	0.942817
75.8	0.94924	0.945306	0.952398	0.976739	0.974265	0.961081	0.832709	0.950073
76	0.945865	0.941814	0.949053	0.973572	0.972752	0.958485	0.832907	0.956007
76.2	0.943022	0.939002	0.950661	0.973788	0.972339	0.957698	0.830358	0.959611
76.4	0.942173	0.937811	0.95087	0.974028	0.968984	0.95565	0.825618	0.962233
76.6	0.940693	0.937529	0.95101	0.972079	0.965093	0.952232	0.820363	0.965727
76.8	0.938505	0.935978	0.952519	0.971735	0.966607	0.950523	0.814003	0.971013
77	0.93695	0.934587	0.948311	0.972435	0.968921	0.949785	0.806062	0.976875
77.2	0.936015	0.933938	0.941841	0.970035	0.969204	0.947555	0.798676	0.983328
77.4	0.932576	0.931931	0.938342	0.967427	0.968514	0.946141	0.794352	0.987652
77.6	0.927587	0.928789	0.932792	0.967086	0.965948	0.944889	0.79254	0.989496
77.8	0.924496	0.926925	0.930241	0.965522	0.96074	0.942257	0.792458	0.989624
78	0.921937	0.925243	0.932764	0.962669	0.954966	0.93997	0.793397	0.987683
78.2	0.918041	0.922369	0.933104	0.962547	0.95086	0.938046	0.796923	0.984414
78.4	0.916936	0.919736	0.930816	0.962532	0.951453	0.935967	0.798342	0.983099
78.6	0.917441	0.917502	0.931465	0.961966	0.95418	0.934007	0.799443	0.98289
78.8	0.917452	0.915256	0.927729	0.96275	0.955405	0.932448	0.802918	0.982322
79	0.917547	0.912454	0.922589	0.964084	0.95683	0.929272	0.809073	0.983255
79.2	0.91641	0.910083	0.922347	0.963381	0.957347	0.925816	0.815766	0.984996
79.4	0.91397	0.907863	0.92076	0.961873	0.953464	0.923111	0.827212	0.984884
79.6	0.911886	0.905804	0.917835	0.9601	0.94934	0.921223	0.840089	0.98414
79.8	0.909018	0.903769	0.917029	0.957685	0.948112	0.918876	0.849182	0.984276
80	0.906769	0.901847	0.916281	0.954945	0.946923	0.917912	0.856983	0.983839
80.2	0.907232	0.900469	0.913491	0.952911	0.945853	0.918348	0.864147	0.983721
80.4	0.906294	0.899949	0.914433	0.952136	0.946988	0.916895	0.869218	0.984942
80.6	0.904661	0.899547	0.913943	0.951762	0.948462	0.914257	0.873735	0.986036
80.8	0.902173	0.897961	0.911227	0.951533	0.946453	0.912383	0.884228	0.985499
81	0.898047	0.896726	0.907494	0.951179	0.944311	0.909952	0.896512	0.984335
81.2	0.893468	0.895022	0.902485	0.951526	0.943841	0.907127	0.90789	0.981383
81.4	0.891351	0.890778	0.897914	0.950946	0.942378	0.906239	0.919573	0.976172
81.6	0.890267	0.88623	0.896077	0.949943	0.940822	0.905585	0.930471	0.969971
81.8	0.889891	0.883805	0.895809	0.948862	0.941654	0.904169	0.936994	0.965507
82	0.890343	0.880558	0.896929	0.947907	0.941612	0.902514	0.941711	0.9624
82.2	0.889579	0.878163	0.898546	0.94657	0.940433	0.900461	0.946667	0.960933
82.4	0.887141	0.879427	0.89777	0.945333	0.939769	0.89771	0.950295	0.96186
82.6	0.883684	0.880013	0.896801	0.944358	0.93871	0.894717	0.95572	0.965527
82.8	0.882179	0.879122	0.894784	0.944907	0.937676	0.892241	0.961457	0.968934
83	0.881579	0.879348	0.890417	0.94585	0.93724	0.890359	0.964449	0.97224
83.2	0.880623	0.877854	0.886499	0.945604	0.935762	0.888322	0.96809	0.975387
83.4	0.882078	0.874438	0.884139	0.945545	0.934443	0.886377	0.973371	0.978119
83.6	0.882368	0.872183	0.882377	0.944728	0.934144	0.885397	0.975508	0.979721
83.8	0.878774	0.871147	0.880315	0.942342	0.933762	0.885446	0.976867	0.979364
84	0.875571	0.870017	0.87835	0.941184	0.933258	0.885637	0.981777	0.977856
84.2	0.873743	0.869605	0.878557	0.940584	0.933205	0.885319	0.985778	0.976572
84.4	0.86869	0.86922	0.879894	0.939045	0.932345	0.885277	0.987377	0.975689
84.6	0.865479	0.868412	0.875223	0.938612	0.930137	0.884421	0.988925	0.974508
84.8	0.865176	0.866913	0.873303	0.938098	0.928432	0.881885	0.991344	0.975485
85	0.863482	0.864304	0.875682	0.935251	0.927487	0.878713	0.994028	0.977141
85.2	0.861758	0.862028	0.872751	0.933239	0.926617	0.876418	0.995739	0.977372
85.4	0.860974	0.859934	0.869654	0.934282	0.927101	0.874078	0.997218	0.976465
85.6	0.860841	0.858097	0.871929	0.934428	0.927337	0.871303	0.999199	0.975321
85.8	0.860266	0.856461	0.870615	0.933945	0.925804	0.868808	1	0.973989
86	0.859215	0.856484	0.866313	0.934665	0.924926	0.867201	0.997068	0.973185
86.2	0.858009	0.856223	0.867431	0.935668	0.924698	0.864806	0.993924	0.973904
86.4	0.85818	0.855571	0.8647	0.934214	0.923153	0.861151	0.991459	0.975381
86.6	0.856856	0.855393	0.860385	0.933009	0.921923	0.859344	0.989371	0.977048
86.8	0.855076	0.853442	0.859945	0.932969	0.921951	0.858796	0.986135	0.978365
87	0.853414	0.850408	0.861857	0.932569	0.920179	0.857141	0.983009	0.978771
87.2	0.850992	0.848499	0.861147	0.931131	0.91763	0.856086	0.981035	0.977839
87.4	0.849624	0.847422	0.861074	0.929565	0.916183	0.85669	0.979068	0.976487
87.6	0.848577	0.845579	0.862664	0.92839	0.914848	0.856552	0.975708	0.975416
87.8	0.846836	0.845243	0.86165	0.926894	0.912702	0.855065	0.972787	0.974063
88	0.846914	0.845711	0.856977	0.925341	0.911872	0.853542	0.971295	0.9729
88.2	0.847544	0.845141	0.85359	0.923464	0.911236	0.852033	0.968704	0.972498
88.4	0.844618	0.844138	0.851804	0.923105	0.908999	0.849988	0.965868	0.972892
88.6	0.842483	0.845123	0.848453	0.924867	0.908573	0.849042	0.967422	0.976151
88.8	0.84456	0.84748	0.848962	0.927553	0.910055	0.849802	0.972631	0.982681
89	0.845619	0.848617	0.850751	0.929383	0.911314	0.851343	0.975611	0.989655
89.2	0.846378	0.850056	0.848951	0.931944	0.912176	0.853436	0.979524	0.995932
89.4	0.849638	0.851917	0.850101	0.933398	0.913025	0.855402	0.983458	1
89.6	0.851319	0.849985	0.854122	0.929883	0.911558	0.853832	0.977657	0.996921
89.8	0.847956	0.845485	0.850182	0.923869	0.908655	0.849022	0.965868	0.986414
90	0.843731	0.84283	0.846848	0.91963	0.905212	0.844512	0.957228	0.974772
90.2	0.840603	0.839399	0.848857	0.915392	0.901477	0.840218	0.94578	0.964306
90.4	0.83756	0.834863	0.845763	0.909448	0.899529	0.835822	0.932327	0.956007
90.6	0.835635	0.832882	0.839717	0.906246	0.89932	0.833447	0.924704	0.951535
90.8	0.835047	0.831447	0.839975	0.905369	0.898599	0.833899	0.917323	0.951092
91	0.834329	0.827641	0.840089	0.90322	0.897265	0.833452	0.908347	0.95149
91.2	0.832627	0.825102	0.836442	0.90146	0.896877	0.831449	0.901222	0.950973
91.4	0.830534	0.824979	0.834735	0.902366	0.895107	0.830557	0.894899	0.949166
91.6	0.827438	0.823737	0.835493	0.902864	0.890411	0.829568	0.889419	0.947496
91.8	0.824018	0.823037	0.835774	0.902837	0.88552	0.827292	0.886463	0.946216
92	0.823455	0.82481	0.834254	0.903403	0.882754	0.825967	0.882915	0.944646
92.2	0.824919	0.825779	0.834738	0.902085	0.881292	0.825562	0.879671	0.942914
92.4	0.824676	0.823909	0.838072	0.900161	0.879879	0.823496	0.876521	0.941429
92.6	0.82413	0.823068	0.837734	0.897925	0.881	0.822471	0.871193	0.939939
92.8	0.824769	0.823234	0.835336	0.89499	0.884456	0.822339	0.865043	0.938352
93	0.822994	0.821368	0.836264	0.893026	0.884386	0.820986	0.858895	0.936833
93.2	0.818394	0.818553	0.834777	0.892465	0.882001	0.819512	0.852908	0.935917
93.4	0.816126	0.81717	0.828998	0.8909	0.881134	0.818807	0.848495	0.936144
93.6	0.816009	0.815685	0.826517	0.890407	0.878582	0.817239	0.844191	0.936786
93.8	0.815856	0.812642	0.827488	0.889839	0.873094	0.814987	0.841132	0.937105
94	0.816514	0.811304	0.828081	0.887528	0.87128	0.813435	0.841085	0.937412
94.2	0.818103	0.812264	0.831681	0.886244	0.870419	0.812044	0.839099	0.937523
94.4	0.819581	0.813458	0.838247	0.886993	0.870252	0.810076	0.837815	0.936483
94.6	0.819917	0.814086	0.842104	0.886542	0.871269	0.809034	0.838314	0.935844
94.8	0.825382	0.820528	0.852351	0.894357	0.881197	0.811256	0.851084	0.951595
95	0.796409	0.793078	0.813118	0.858844	0.848377	0.780462	0.771935	0.831395

## Sheet: Fig4b
	A*24:02	InCoV001-CV	InCoV003-CV	InCoV009-CV			B*07:02	InCoV006-CV	InCoV022-CV	InCoV059-CV			A*02:01	InCoV002-CV	InCoV005-CV	InCoV047-CV			A*02:01	InCoV002-CV	InCoV005-CV	InCoV047-CV
1	KWPWYIWLGF	0.00484	0.12	0.00321		1	SPRRARSVA	1.48	0.06	0.03		1	YLQPRTFLL	0.022	0.064	0.031		2	YILFTRFFYV	0.091	0.054	0.022
2	LYNSASFSTF	0.001	0.033	0.026		2	SPRRARSVAS	0.03	0.00864	0.036		2	FQFCNDPFL	0.00721	0.011	0.00384		7	FLTENLLLYI	0.056	0.016	0.00368
3	QYIKWPWYI	0	0.12	0.2		4	MIAQYTSAL	0.00761	0.017	0.015		4	FVSNGTHWFV	0.00961	0.011	0.019		10	LLSAGIFGA	0.052	0.027	0.011
5	VYSTGSNVF	0	0	0		5	YPDKVFRSSV	16.2	0.00739	0.043		5	SIIAYTMSL	0.07	0.07	0.064		12	MQLFFSYFAV	0.27	0.021	0.0074
6	VYSSANNCTF	0.015	0	0.012		6	IPTNFTISV	0.021	0.015	0.02		12	FTISVTTEI	0.012	0.016	0		17	FLGRYMSAL	0.00397	0.00531	0.085
8	NYNYLYRLF	0.01	0	0		7	FPQSAPHGVV	0.012	0.015	0.00977		13	LLFNKVTLA	0.049	0.027	0.049		18	KLMPVCVET	0.00397	0.00531	0.0037
10	IKWPWYIWLGF	0.011	0	0.00569		8	LPVSMTKTSV	3.46	0	0.086		14	HLMSFPQSA	0.081	0.02	0.086		19	FVMMSAPPA	0.033	0.029	0.073
13	KWPWYIWLGFI	0.098	0.094	0.017		10	SPRRARSVASQ	0.085	0.00756	0.023		21	RLDKVEAEV	0.00312	0.016	0.074		20	YVWKSYVHV	0.00407	0.0057	0.061
14	EQYIKWPWYI	0.06	0.035	0		11	RARSVASQSI	7.22	0.015	0.017		24	YQDVNCTEV	0.00312	0.024	0.029		25	QLMCQPILL	0.061	0.063	0.023
15	YEQYIKWPWYI	0	0	0		13	LPPAYTNSF	11.8	11.9	0.012		25	FLHVTYVPA	0.071	0.018	0.028		26	YLVQQESPFV	0.038	0.018	0
17	YYVGYLQPRTF	0.47	0.037	0.017		16	TPINLVRDL	0.024	0.027	0.077		26	MIAQYTSAL	0.043	0.015	0.049		29	KLLHKPIVWHV	0.013	0.00366	0.093
18	LYNSASFSTFK	0	0	0.00335		17	VPVAIHADQL	0.00631	0.033	0.0089		27	KLPDDFTGCV	0.034	0.00591	0.02		30	YLFDESGEFKL	0.059	0.00366	0.00404
19	VYSTGSNVFQ	0	0	0		18	TPCSFGGVSV	0.024	0	0.027		29	KQIYKTPPI	1.01	0.22	0.11		33	MQLFFSYFA	0.19	0.025	0.013
20	EQYIKWPWYIW	0.00538	0.012	0.00705		19	YPDKVFRSSVL	0.26	0.00765	0.014		32	SVTTEILPV	0.026	0.052	0.046		37	ILLLDQALV	0.00387	0.00415	0.068
21	KYEQYIKWPW	0.29	0	0.19		20	KPFERDISTEI	0.00721	0.00765	0.00675		33	YLQPRTFLLK	0.22	0.2	0.18		39	KMFDAYVNT	0.019	0.00415	0.013
22	FAMQMAYRF	0.89	0	0.38		22	SIIAYTMSL	0.043	0.044	0.029		35	FQFCNDPFLGV	0.035	0.039	0.0034		40	SLIYSTAAL	0.0038	0.11	0.034
23	QYIKWPWYIWL	0.00534	0.025	0.011		23	LPQGFSALEPL	0.053	0.022	0.017		46	RLITGRLQSL	2.09	13	0.0068		41	YVWKSYVHVV	0.072	0.022	0.046
25	TYVPAQEKNF	0.00534	0	0		24	MIAQYTSALL	0.018	0.081	0.00833		50	KLIANQFNSA	0.043	0.05	0.014		45	VLLAPLLSA	0.17	0.011	0.025
26	GYLQPRTFLL	0	0.12	0		25	NSPRRARSVAS	1.06	0.017	0.018		65	KIYSKHTPI	0.11	0.02	0.03		46	SQLMCQPILL	0.029	0	0.00881
27	RVYSSANNCTF	0.026	0.048	0.02		28	APGQTGKIA	0.023	0.025	0.031		67	FQFCNDPFLG	0.05	0.025	0.015		48	TLVTMPLGYV	0.014	0.023	0.07
32	VYSSANNCTFE	0.047	0.065	0.035		29	FPQSAPHGV	0.012	0.00841	0.00588		76	ELLHAPATV	0.081	0.032	0.032		49	NTFSSTFNV	0.043	0.012	0.018
33	GNYNYLYRLF	0.021	0	0.00406		30	FPQSAPHGVVF	15.5	0.021	0.033		84	ALQIPFAMQM	0.023	0.43	0.038		51	TLATHGLAAV	0.19	0.059	0.014
34	YYHKNNKSW	0	0	0.00402								86	FTISVTTEIL	0.062	0.00526	0.014		55	KLVSSFLEM	0.00743	0	0.047
35	NYNYLYRLFR	0.11	0.023	0.024								91	MIAQYTSALL	0.058	0.026	0.0036		57	YTVELGTEV	0.011	0.012	0.00942
38	NCYFPLQSYGF	0.016	0	0.016								CMV	NLVPMVATV	13.2	7.07	0.00677		58	MLAKALRKV	0.11	0.33	0.13
39	IYKTPPIKDF	0.00571	0.013	0														61	FITESKPSV	0.00367	0.011	0.064
40	YNSASFSTF	0.017	0.013	0.00713														65	VQMAPISAMV	0.015	0.011	0.00639
42	CYFPLQSYGFQ	0	0	0														67	QLMCQPILLL	0.068	0.011	0.024
43	TFEYVSQPF	0	0.013	0														68	FGLVAEWFLA	0.025	0	0.068
44	YFPLQSYGFQ	0	0	0														73	LLLSVCLGSL	0.022	0.00554	0.00339
45	RVYSTGSNVFQ	0	0	0														74	LLDQALVSDV	0.057	0.038	0.011
46	CFTNVYADSF	0.011	0.026	0.017														81	YLAVFDKNL	0	0.014	0.026
47	EYVSQPFLM	0.011	0.013	0														83	AVIKTLQPV	0.041	0.0035	0.00746
48	VFVSNGTHWF	0	0.014	0.00814														84	ALLTLQQIEL	0.22	0.035	0.016
49	YLQPRTFLL	0	0	0														85	FCLEASFNYL	0.026	0.019	0.033
50	IPFAMQMAYRF	0	0	0.00407														89	FLTENLLLYID	0.053	0.015	0.013
																		90	GLVAEWFLA	0.05	0.027	0.049
																		91	YVNTFSSTFNV	0.027	0.015	0.085
																		94	YVDNSSLTI	0.061	0.00767	0.012

## Sheet: Fig4c
A2-P-58	62	49	37	36	33	28	26	26	23
B7-S-13	61	42	14	11	11	9	3	3	2
A2-S-46	18	15	10	7	7	6	5	4	3
B7-S-11	95	53	19	3	3	2	1	1	1
A24-S-22	7	6	5	1	1	1	1	1	1
A2-S-29	6	6	4	1	1	1	1	1
B7-S-30	11	3	2	2	1	1	1
B7-S-05	9	3	1	1

## Sheet: Fig5b
with peptide
TCR	Peptide	Peptide ID	Killing	TNF	IFN	GZMB	cell	HLA	index
neg.	T2 only	T2 only	0.0832469	0.0315028	0.0425478	0.0646078			1
neg.	CD8 only	CD8 only	0.00741745	0.0233412	0.0463847	0.147851			2
neg.	T2+ CD8 [non-edited]	T2+ CD8 [non-edited]	0.0863176	0.026886	0.0445406	0.147691			3
neg.	Media only	Media only	-0.00145558	0.0219977	0.038354	0.103618			4
	T2 after lysis		0.896435	0.0258426	0.0469201	0.182614			5
NY-ESO-1	SLLMWITQC	NY-ESO-1	1	0.85172	0.941867	0.961245	HD	A*02:01	6
CMV	NLVPMVATV	CMV	0.937111	0.780652	0.893489	0.948662	InCoV194-2	A*02:01	7
118	NLVPMVATV	CMV	0.5394	0.812498	0.947116	0.975584	InCoV005-CV	A*02:01	8
111	MQLFFSYFA	A2-P-33	0.670741	0.828864	0.972041	0.995401	InCoV002-CV	A*02:01	9
109	TLATHGLAAV	A2-P-51	0.572779	0.839541	0.962598	0.976878	InCoV002-CV	A*02:01	10
92	MLAKALRKV	A2-P-58	0.26322	0.0573168	0.148181	0.889962	InCoV002-CV	A*02:01	11
94	MLAKALRKV	A2-P-58	0.117602	0.062148	0.235627	0.876581	InCoV002-CV	A*02:01	12
87	MLAKALRKV	A2-P-58	0.143663	0.0398931	0.170831	0.868405	InCoV002-CV	A*02:01	13
1	LLFNKVTLA	A2-S-13	0.908359	0.856008	0.944796	0.971385	GB	A*02:01	14
156	KQIYKTPPI	A2-S-29	0.712494	0.86081	0.955459	0.993948	InCoV002-CV	A*02:01	15
84	RLITGRLQSL	A2-S-46	0.726192	1	1	0.971161	GB	A*02:01	16
079	RLITGRLQSL	A2-S-46	0.885229	0.866042	0.946284	0.977628	InCoV005-CV	A*02:01	17
83	RLITGRLQSL	A2-S-46	0.78952	0.873503	0.970956	0.986475	GB	A*02:01	18
034	RLITGRLQSL	A2-S-46	0.770518	0.852749	0.985247	1	InCoV002-CV	A*02:01	19
2	RLITGRLQSL	A2-S-46	0.811134	0.84939	0.954448	0.970059	GB	A*02:01	20
152	RLITGRLQSL	A2-S-46	0.878848	0.666262	0.94203	0.951137	InCoV005-CV	A*02:01	21
039	RLITGRLQSL	A2-S-46	0.608869	0.463652	0.931784	0.95679	InCoV002-CV	A*02:01	22
151	RLITGRLQSL	A2-S-46	0.640034	0.405106	0.917849	0.951983	InCoV005-CV	A*02:01	23
155	RLITGRLQSL	A2-S-46	0.194389	0.046125	0.0758901	0.683476	InCoV005-CV	A*02:01	24
036	RLITGRLQSL	A2-S-46	0.123584	0.0390212	0.0707445	0.625208	InCoV002-CV	A*02:01	25
108	KIYSKHTPI	A2-S-65	0.424868	0.499028	0.941197	0.985501	InCoV002-CV	A*02:01	26
102	ALQIPFAMQM	A2-S-84	0.693432	0.831165	0.946046	0.96899	InCoV005-CV	A*02:01	27
127	FAMQMAYRF	A24-S-22	0.373644	0.122095	0.87368	0.933157	InCoV001-CV	A*24:02	28
116	FAMQMAYRF	A24-S-22	0.239851	0.135817	0.872713	0.933284	InCoV009-CV	A*24:02	29
106	FAMQMAYRF	A24-S-22	0.158717	0.0612475	0.477231	0.960079	InCoV009-CV	A*24:02	30
032	YPDKVFRSSV	B7-S-05	0.804195	0.773348	0.968502	0.985245	InCoV006-CV	B*07:02	31
121	YPDKVFRSSV	B7-S-05	0.761066	0.568023	0.891571	0.964103	InCoV006-CV	B*07:02	32
148	RARSVASQSI	B7-S-11	0.304514	0.064292	0.229856	0.932071	InCoV006-CV	B*07:02	33
140	LPPAYTNSF	B7-S-13	0.186114	0.0400646	0.0852443	0.87623	InCoV006-CV	B*07:02	34
113	LPPAYTNSF	B7-S-13	0.20725	0.0452531	0.19644	0.618006	InCoV006-CV	B*07:02	35
144	FPQSAPHGVVF	B7-S-30	0.723281	0.498985	0.871985	0.975776	InCoV006-CV	B*07:02	36
without peptide
TCR	Peptide	Peptide ID	Killing	TNF	IFN	GZMB	cell	HLA	index
neg.	T2 only	T2 only	0.114156	0.0187673	0.0213854	0.0297011			1
neg.	CD8 only	CD8 only	0.0102885	0.0163231	0.0302043	0.0974387			2
neg.	T2+ CD8 [non-edited]	T2+ CD8 [non-edited]	0.162083	0.0214545	0.0303084	0.105774			3
neg.	Media only	Media only	-0.00118912	0.0153798	0.0196008	0.05343			4
	T2 after lysis		1	0.0167805	0.0242259	0.12583			5
NY-ESO-1	SLLMWITQC	NY-ESO-1	0.197291	0.0237129	0.138604	0.146621	HD	A*02:01	6
CMV	NLVPMVATV	CMV	0.17462	0.0237843	0.0412837	0.213193	InCoV194-2	A*02:01	7
118	NLVPMVATV	CMV	0.158696	0.020454	0.0239731	0.182853	InCoV005-CV	A*02:01	8
111	MQLFFSYFA	A2-P-33	0.130907	0.0202539	0.0242259	0.15245	InCoV002-CV	A*02:01	9
109	TLATHGLAAV	A2-P-51	0.148433	0.0189817	0.025371	0.146222	InCoV002-CV	A*02:01	10
92	MLAKALRKV	A2-P-58	0.255506	0.0247563	0.0666696	0.170031	InCoV002-CV	A*02:01	11
94	MLAKALRKV	A2-P-58	0.1307	0.0228981	0.0871033	0.174933	InCoV002-CV	A*02:01	12
87	MLAKALRKV	A2-P-58	0.151044	0.0210972	0.0773921	0.208275	InCoV002-CV	A*02:01	13
1	LLFNKVTLA	A2-S-13	0.130829	0.0246991	0.0371494	0.206614	GB	A*02:01	14
156	KQIYKTPPI	A2-S-29	0.115397	0.0209828	0.0243003	0.138413	InCoV002-CV	A*02:01	15
84	RLITGRLQSL	A2-S-46	0.12341	0.0216403	0.0559174	0.202734	GB	A*02:01	16
079	RLITGRLQSL	A2-S-46	0.150217	0.0199823	0.0285685	0.194606	InCoV005-CV	A*02:01	17
83	RLITGRLQSL	A2-S-46	0.195921	0.0238415	0.0456262	0.213241	GB	A*02:01	18
034	RLITGRLQSL	A2-S-46	0.135586	0.0214545	0.0264418	0.141942	InCoV002-CV	A*02:01	19
2	RLITGRLQSL	A2-S-46	0.13512	0.0277008	0.045418	0.208323	GB	A*02:01	20
152	RLITGRLQSL	A2-S-46	0.202022	0.0253995	0.034532	0.175699	InCoV005-CV	A*02:01	21
039	RLITGRLQSL	A2-S-46	0.162729	0.021626	0.0279438	0.161967	InCoV002-CV	A*02:01	22
151	RLITGRLQSL	A2-S-46	0.186563	0.0220119	0.0335058	0.218255	InCoV005-CV	A*02:01	23
155	RLITGRLQSL	A2-S-46	0.223193	0.0218976	0.0260254	0.184179	InCoV005-CV	A*02:01	24
036	RLITGRLQSL	A2-S-46	0.114466	0.0204683	0.0249398	0.141926	InCoV002-CV	A*02:01	25
108	KIYSKHTPI	A2-S-65	0.13755	0.0210114	0.0297284	0.154765	InCoV002-CV	A*02:01	26
102	ALQIPFAMQM	A2-S-84	0.160738	0.0215117	0.0262187	0.218351	InCoV005-CV	A*02:01	27
127	FAMQMAYRF	A24-S-22	0.106943	0.0446671	0.0715029	0.111635	InCoV001-CV	A*24:02	28
116	FAMQMAYRF	A24-S-22	0.197782	0.0312884	0.099075	0.163116	InCoV009-CV	A*24:02	29
106	FAMQMAYRF	A24-S-22	0.142669	0.0292016	0.0632045	0.184338	InCoV009-CV	A*24:02	30
032	YPDKVFRSSV	B7-S-05	0.227045	0.0217975	0.0268582	0.181544	InCoV006-CV	B*07:02	31
121	YPDKVFRSSV	B7-S-05	0.115707	0.0252137	0.0532257	0.137934	InCoV006-CV	B*07:02	32
148	RARSVASQSI	B7-S-11	0.448325	0.0215403	0.0759496	0.588353	InCoV006-CV	B*07:02	33
140	LPPAYTNSF	B7-S-13	0.163349	0.0221835	0.037075	0.0886992	InCoV006-CV	B*07:02	34
113	LPPAYTNSF	B7-S-13	0.174336	0.025571	0.0636507	0.16219	InCoV006-CV	B*07:02	35
144	FPQSAPHGVVF	B7-S-30	0.116948	0.0283868	0.0616876	0.169999	InCoV006-CV	B*07:02	36

## Sheet: Fig5d.i
Time (minute)	002		118		084		079		152		A2-CMV		083		039		156		001		151		034		109		144		111		121		032		102		108		A2-NY		113		127		148		116		106
0	0.008559	0.004673	0.009262	0.007259	0.009054	0.007127	0.002102	0.001781	0.009767	0.003187	0.004026	0.002177	0.01045	0.002458	0.009498	0.004909	0.004297	0.00296	0.006874	0.009651	0.01257	0.010188	0.00575	0.004307	0.010399	0.00454	0.006343	0.004969	0.007851	0.004275	0.009226	0.00622	0.004815	0.002902	0.005402	0.003255	0.00784	0.007809	0.005568	0.001367	0.004332	0.005004	0.001693	0.002122	0.008835	0.010202	0.005414	0.007648	0.002765
20	0.033734	0.00248	0.01477	0.004583	0.013888	0.004327	0.001671	0.000985	0.009183	0.001553	0.003711	0.002424	0.010394	0.001773	0.011416	0.003657	0.003253	0.00246	0.00695	0.008411	0.00846	0.002803	0.008517	0.001846	0.007569	0.002132	0.003571	0.002212	0.004209	0.003524	0.004163	0.002537	0.003344	0.002765	0.003902	0.003422	0.002399	0.001617	0.006418	0.000494	0.002244	0.002585	0.000877	0.000786	0.005283	0.006659	0.002862	0.003207	0.001267
40	0.147207	0.020749	0.058551	0.013973	0.052452	0.014919	0.017428	0.016938	0.035051	0.004961	0.010839	0.008766	0.036931	0.004109	0.026123	0.002977	0.007816	0.003014	0.01209	0.013344	0.020185	0.003959	0.02173	0.00253	0.01276	0.002615	0.003835	0.001531	0.003305	0.002317	0.004286	0.001217	0.002825	0.000595	0.007584	0.001629	0.003282	0.001096	0.007878	0.001281	0.001527	0.000769	0.001553	0.00131	0.002846	0.002609	0.003298	0.002947	0.001003
60	0.402577	0.031958	0.212099	0.031855	0.158025	0.042011	0.072899	0.0521	0.106146	0.007602	0.028115	0.021949	0.101176	0.016611	0.072023	0.008127	0.033992	0.005907	0.028382	0.028686	0.049531	0.005493	0.048344	0.005356	0.02773	0.003156	0.009259	0.002253	0.006832	0.002017	0.007446	0.000966	0.00721	0.002134	0.015541	0.00294	0.006359	0.00068	0.010952	0.001681	0.004029	0.002085	0.001013	0.00092	0.004449	0.003726	0.001881	0.000402	0.001268
80	0.59272	0.035589	0.397778	0.028933	0.29169	0.06557	0.174151	0.073348	0.213247	0.014222	0.083014	0.04183	0.178673	0.018411	0.151708	0.016397	0.086666	0.014284	0.087614	0.035529	0.089292	0.010509	0.09038	0.009515	0.050349	0.003989	0.015619	0.000422	0.012897	0.0022	0.014046	0.000611	0.016047	0.002395	0.028525	0.00399	0.010786	0.00131	0.016919	0.004007	0.009757	0.002942	0.001178	0.000293	0.006236	0.001079	0.001912	0.001541	0.002113
100	0.71288	0.033986	0.572773	0.013893	0.439319	0.072687	0.344099	0.050074	0.345307	0.022182	0.226022	0.027926	0.291849	0.01759	0.265232	0.025517	0.175335	0.0206	0.187141	0.054993	0.161247	0.014641	0.148699	0.018519	0.08331	0.008283	0.031464	0.004	0.025324	0.003101	0.02689	0.002777	0.031695	0.002079	0.054224	0.008971	0.020046	0.003394	0.02697	0.006471	0.018525	0.003247	0.00318	0.000641	0.008847	0.003589	0.002946	0.000453	0.003258
120	0.80237	0.024195	0.711502	0.008067	0.590411	0.062133	0.537442	0.034233	0.503309	0.011127	0.404597	0.032759	0.429672	0.019031	0.415179	0.027799	0.308486	0.024296	0.314419	0.054664	0.269216	0.016611	0.241297	0.018602	0.133951	0.015777	0.064257	0.008276	0.04909	0.009071	0.053024	0.003197	0.059524	0.001556	0.093628	0.005137	0.042429	0.006811	0.049004	0.009761	0.030707	0.009182	0.005866	0.000838	0.012493	0.004943	0.004634	0.002375	0.005541
140	0.860347	0.02069	0.807235	0.009962	0.707816	0.045113	0.669906	0.022494	0.652971	0.004296	0.559593	0.022659	0.566734	0.006489	0.5663	0.026735	0.444336	0.029481	0.441689	0.052378	0.402617	0.018664	0.356559	0.018547	0.208678	0.018128	0.127641	0.023046	0.095435	0.012073	0.106066	0.015047	0.100488	0.00629	0.140846	0.011402	0.073882	0.007196	0.09402	0.019737	0.041741	0.012678	0.008159	0.001311	0.015824	0.005352	0.007562	0.004244	0.008276
160	0.898862	0.013114	0.867685	0.006685	0.796395	0.036843	0.744569	0.03956	0.754097	0.002302	0.672067	0.019062	0.679721	0.013033	0.691516	0.020876	0.556612	0.028531	0.544284	0.045536	0.531395	0.022272	0.471905	0.014262	0.288078	0.029564	0.21411	0.036832	0.15491	0.023572	0.172112	0.027148	0.156642	0.011583	0.195783	0.017731	0.113727	0.007652	0.153396	0.013428	0.053761	0.010126	0.010858	0.002703	0.018637	0.007675	0.00863	0.003721	0.011309
180	0.926916	0.010375	0.903949	0.003813	0.855453	0.026539	0.801269	0.03636	0.816749	0.004185	0.745065	0.02117	0.758973	0.008803	0.777362	0.017763	0.651008	0.031442	0.607821	0.051586	0.635984	0.018973	0.577252	0.013999	0.362913	0.027723	0.30552	0.056003	0.211065	0.025863	0.241205	0.037755	0.22834	0.024132	0.24159	0.010961	0.157712	0.015297	0.222368	0.022689	0.061705	0.00925	0.013069	0.003659	0.020078	0.009282	0.01188	0.004954	0.014098
200	0.944372	0.008955	0.928586	0.003587	0.895017	0.021375	0.835085	0.034319	0.854973	0.009247	0.793592	0.020538	0.822535	0.008795	0.836079	0.007643	0.718276	0.033082	0.66138	0.043764	0.72443	0.014166	0.668149	0.010395	0.426187	0.028729	0.391239	0.048523	0.285167	0.035757	0.298991	0.046738	0.297714	0.029312	0.314427	0.018639	0.204379	0.017208	0.275347	0.026163	0.068462	0.010532	0.016704	0.00239	0.021996	0.009488	0.01522	0.004988	0.01713
220	0.957048	0.005435	0.941811	0.003841	0.920252	0.015986	0.861078	0.034959	0.877301	0.010968	0.826716	0.017792	0.866945	0.01006	0.870243	0.00261	0.767395	0.028778	0.703608	0.039305	0.7867	0.012995	0.736349	0.01068	0.488713	0.029861	0.470383	0.053012	0.333395	0.046312	0.363103	0.050982	0.353743	0.021499	0.35022	0.028197	0.259228	0.014678	0.335949	0.033544	0.074482	0.008443	0.017584	0.002643	0.021157	0.005684	0.015869	0.006294	0.021478
240	0.964908	0.003838	0.951395	0.002496	0.938006	0.012763	0.877417	0.030972	0.893422	0.008729	0.854884	0.018189	0.896738	0.008644	0.893412	0.005192	0.802837	0.02454	0.741046	0.03042	0.831008	0.004629	0.787406	0.01376	0.550648	0.031039	0.537505	0.044442	0.389665	0.042883	0.426624	0.048797	0.419955	0.032148	0.411009	0.019534	0.32343	0.021326	0.388216	0.038708	0.077773	0.013551	0.020642	0.004818	0.022571	0.004004	0.021536	0.008003	0.021451
260	0.970633	0.002706	0.957191	0.000808	0.949854	0.010251	0.89156	0.02953	0.908963	0.011491	0.873246	0.016725	0.916823	0.005249	0.908175	0.006568	0.83001	0.022415	0.764424	0.033896	0.864852	0.006997	0.828022	0.013002	0.605307	0.034644	0.589157	0.032012	0.440911	0.021001	0.471252	0.042881	0.495038	0.041511	0.453183	0.026617	0.37183	0.020428	0.441779	0.043549	0.078776	0.011979	0.022884	0.003824	0.026549	0.003988	0.023379	0.006539	0.025505
280	0.973966	0.002153	0.959845	0.000961	0.960055	0.010043	0.901443	0.026721	0.923394	0.005896	0.885898	0.015823	0.929964	0.003953	0.920412	0.007003	0.848609	0.019158	0.788766	0.03041	0.888285	0.007735	0.858517	0.009968	0.654431	0.038474	0.624197	0.03046	0.482712	0.031837	0.512566	0.051702	0.542434	0.033	0.493892	0.02439	0.431455	0.030214	0.473277	0.038161	0.089731	0.011107	0.024137	0.000915	0.028565	0.003456	0.027719	0.007694	0.026967
300	0.977451	0.002541	0.964276	0.000559	0.967474	0.007405	0.909378	0.027994	0.9342	0.006751	0.898352	0.016428	0.943066	0.005052	0.930885	0.006733	0.862938	0.019444	0.811954	0.028412	0.908366	0.007603	0.882485	0.012685	0.697303	0.030318	0.66616	0.021223	0.514261	0.018965	0.539172	0.039189	0.569832	0.026669	0.522119	0.027767	0.472552	0.017038	0.513018	0.043065	0.08802	0.013627	0.026423	0.003718	0.034409	0.006691	0.03236	0.00763	0.030278
320	0.981029	0.001624	0.966567	0.002249	0.972627	0.005581	0.915797	0.0244	0.941759	0.004795	0.903326	0.015816	0.950775	0.002079	0.940193	0.007469	0.872885	0.016902	0.828717	0.024823	0.917733	0.005718	0.900209	0.009703	0.733246	0.021224	0.700232	0.02606	0.560608	0.02123	0.580616	0.037026	0.606262	0.027766	0.54472	0.007739	0.523809	0.015092	0.526105	0.044315	0.097621	0.011811	0.029303	0.004608	0.042956	0.010228	0.035711	0.007542	0.031163
340	0.981822	0.002487	0.968001	0.001903	0.975207	0.003978	0.919914	0.021233	0.945884	0.005943	0.912388	0.013192	0.958589	0.002012	0.948065	0.00782	0.8845	0.014031	0.844838	0.021218	0.925727	0.006424	0.9139	0.00718	0.762596	0.021763	0.725334	0.0246	0.587087	0.017954	0.596111	0.033234	0.632815	0.044321	0.576789	0.008838	0.539488	0.021668	0.557189	0.051152	0.109478	0.012894	0.031848	0.005286	0.046445	0.013714	0.038409	0.009738	0.034112
360	0.982555	0.002279	0.969681	0.002032	0.978374	0.003734	0.925937	0.02098	0.950976	0.005037	0.918063	0.010145	0.962867	0.00177	0.954134	0.006166	0.887687	0.012061	0.857739	0.020379	0.932257	0.00308	0.924675	0.008008	0.784938	0.02254	0.748454	0.021185	0.610042	0.03031	0.617068	0.037754	0.662404	0.028809	0.604837	0.018434	0.579553	0.022146	0.584051	0.050012	0.112331	0.018937	0.033327	0.003882	0.051841	0.017246	0.041437	0.011567	0.034336
380	0.983655	0.001642	0.97027	0.002903	0.980409	0.002686	0.927301	0.019792	0.95638	0.003406	0.919369	0.011751	0.966348	0.003273	0.958307	0.00416	0.894424	0.01187	0.865346	0.023649	0.937187	0.005682	0.934072	0.008935	0.808411	0.017896	0.771008	0.023411	0.639003	0.025435	0.633638	0.031893	0.682388	0.032239	0.623651	0.017836	0.596955	0.045497	0.616034	0.052358	0.118903	0.020863	0.034092	0.005804	0.054368	0.021776	0.044749	0.009232	0.037287
400	0.984754	0.001789	0.9696	0.002774	0.982334	0.002442	0.929651	0.01877	0.959585	0.003443	0.925027	0.012023	0.969271	0.001963	0.962043	0.002851	0.899274	0.010081	0.873156	0.018784	0.941469	0.005281	0.940662	0.007625	0.830594	0.021902	0.786694	0.021695	0.643718	0.025642	0.654156	0.020197	0.706488	0.030448	0.64127	0.023659	0.619019	0.029394	0.638988	0.043477	0.131771	0.022439	0.03433	0.00531	0.062576	0.020605	0.053324	0.006184	0.037258
420	0.985043	0.001477	0.97035	0.002826	0.983728	0.001742	0.932701	0.017209	0.963132	0.004059	0.927752	0.011896	0.971499	0.002487	0.964325	0.003084	0.903562	0.010832	0.882317	0.021325	0.948467	0.004505	0.946237	0.008975	0.843609	0.019519	0.807934	0.024927	0.652309	0.023915	0.666161	0.027534	0.732814	0.035711	0.664075	0.015023	0.629374	0.044457	0.655382	0.034276	0.137324	0.020693	0.037328	0.006264	0.061144	0.02229	0.052788	0.011459	0.038997
440	0.985539	0.001771	0.969975	0.003503	0.984466	0.001268	0.93416	0.017179	0.965238	0.004142	0.928168	0.01061	0.972985	0.002725	0.968117	0.003026	0.904913	0.011032	0.888173	0.020999	0.951464	0.005486	0.951574	0.00807	0.855588	0.019028	0.816212	0.023168	0.665511	0.024132	0.680841	0.03456	0.746406	0.031415	0.678612	0.010786	0.643074	0.040502	0.671501	0.036543	0.144461	0.026107	0.037926	0.004099	0.064559	0.022103	0.062561	0.012944	0.041238
460	0.9865	0.001152	0.969769	0.00376	0.985207	0.002263	0.935136	0.016876	0.967366	0.003917	0.930885	0.009355	0.974049	0.002308	0.970758	0.002519	0.906545	0.00931	0.892985	0.015941	0.951374	0.004311	0.954805	0.007627	0.867972	0.021428	0.828946	0.021191	0.671508	0.016304	0.687322	0.023234	0.767764	0.023045	0.704815	0.013428	0.659816	0.040253	0.695894	0.044808	0.148121	0.025346	0.039588	0.007302	0.073204	0.027975	0.066867	0.011292	0.042835
480	0.987217	0.001664	0.969245	0.00429	0.985634	0.002102	0.93569	0.017326	0.970038	0.003858	0.928548	0.009168	0.974729	0.00263	0.973793	0.00311	0.904867	0.007634	0.897957	0.016342	0.953971	0.004977	0.957391	0.007996	0.876193	0.020962	0.839118	0.021205	0.66784	0.026812	0.690091	0.03565	0.768765	0.022967	0.716454	0.010612	0.671129	0.050276	0.720355	0.018404	0.155603	0.016443	0.040699	0.008159	0.078898	0.027006	0.075633	0.017179	0.044698
500	0.987048	0.001503	0.968792	0.003068	0.986065	0.002463	0.93595	0.01698	0.972911	0.00449	0.929697	0.00662	0.976421	0.002225	0.974347	0.002788	0.909788	0.008577	0.901542	0.01599	0.95712	0.003818	0.961593	0.007154	0.88757	0.017564	0.852042	0.016091	0.677302	0.016985	0.720688	0.024232	0.78335	0.022768	0.730285	0.005178	0.682121	0.038061	0.737713	0.024757	0.159514	0.009124	0.043006	0.009926	0.080675	0.02588	0.08164	0.015881	0.0486
520	0.986681	0.001607	0.968755	0.003865	0.986547	0.002448	0.937704	0.016093	0.975035	0.003748	0.931762	0.007318	0.977061	0.002302	0.975925	0.002576	0.907787	0.007061	0.907748	0.013911	0.958292	0.003158	0.96372	0.005346	0.893269	0.015726	0.860047	0.018802	0.690036	0.021289	0.717698	0.031896	0.789318	0.022225	0.744725	0.011141	0.690427	0.047975	0.742802	0.023436	0.156927	0.019172	0.043323	0.009358	0.083152	0.024694	0.078178	0.011043	0.050057
540	0.987525	0.002366	0.969039	0.003218	0.987349	0.00304	0.936831	0.016325	0.976927	0.004093	0.932301	0.007337	0.978278	0.002553	0.976891	0.002441	0.912405	0.003089	0.908088	0.014899	0.96081	0.003817	0.965476	0.004869	0.900548	0.013908	0.86968	0.014525	0.698641	0.030386	0.729633	0.041588	0.793338	0.033885	0.755164	0.011326	0.709357	0.03194	0.764841	0.02385	0.165079	0.025958	0.046541	0.007926	0.083783	0.028092	0.084832	0.009615	0.051846
560	0.986957	0.001849	0.96987	0.004382	0.988183	0.002186	0.937712	0.015753	0.97709	0.002514	0.929454	0.005368	0.977876	0.002491	0.977838	0.001983	0.916667	0.001756	0.912182	0.015036	0.962242	0.002043	0.965882	0.00487	0.904056	0.013073	0.873552	0.013307	0.694602	0.053077	0.734799	0.037648	0.805966	0.024295	0.760551	0.007845	0.712698	0.031646	0.773179	0.025037	0.174765	0.022065	0.043891	0.010354	0.088022	0.02889	0.075015	0.018271	0.053924
580	0.987805	0.00082	0.971187	0.003093	0.987248	0.00239	0.937627	0.015478	0.978478	0.003035	0.928853	0.004408	0.978976	0.001644	0.97888	0.002323	0.91337	0.002587	0.91639	0.011026	0.962421	0.004199	0.968174	0.003747	0.908649	0.01247	0.882664	0.011765	0.701752	0.04946	0.750095	0.033604	0.812122	0.032411	0.769092	0.016545	0.719595	0.039866	0.786886	0.023281	0.185422	0.033744	0.04795	0.011447	0.090692	0.028551	0.088399	0.010181	0.05288
600	0.988274	0.001218	0.970844	0.00321	0.98783	0.002472	0.938121	0.015557	0.978272	0.003085	0.927007	0.004106	0.978633	0.003004	0.979903	0.002876	0.915678	0.003212	0.916775	0.014976	0.96053	0.004522	0.969407	0.004428	0.911352	0.01009	0.891227	0.012995	0.716829	0.037709	0.762903	0.018714	0.821703	0.031958	0.773608	0.014191	0.725308	0.051728	0.796662	0.017608	0.182995	0.04298	0.048936	0.010761	0.091171	0.026326	0.093447	0.013838	0.051515
620	0.987469	0.001115	0.971294	0.003601	0.987943	0.002372	0.939496	0.015216	0.979183	0.002899	0.927545	0.002455	0.979595	0.00263	0.980883	0.002453	0.914762	0.006141	0.919005	0.014393	0.963621	0.002862	0.96971	0.004176	0.915915	0.008962	0.894776	0.015682	0.728988	0.022055	0.762325	0.016144	0.827419	0.04103	0.779383	0.015246	0.734774	0.055015	0.811464	0.016781	0.201217	0.040165	0.049566	0.011607	0.090608	0.024177	0.08847	0.014291	0.051627
640	0.987487	0.001822	0.97086	0.003779	0.987655	0.002282	0.936932	0.015709	0.979362	0.003538	0.926523	0.002888	0.979638	0.003091	0.981556	0.002373	0.915156	0.004832	0.92082	0.012683	0.963437	0.004678	0.972207	0.004108	0.91902	0.007488	0.900249	0.012224	0.739947	0.020742	0.770116	0.022935	0.839665	0.032393	0.78236	0.010531	0.742154	0.050074	0.817	0.013038	0.214338	0.054865	0.050285	0.012633	0.092196	0.024045	0.086354	0.006515	0.057183
660	0.987658	0.001772	0.971676	0.003004	0.987949	0.002636	0.935814	0.015864	0.980576	0.00328	0.923893	0.003028	0.980241	0.00309	0.982136	0.002186	0.916043	0.00362	0.920652	0.011772	0.965449	0.00242	0.972308	0.003866	0.921799	0.006748	0.902085	0.01366	0.738593	0.027575	0.773448	0.024409	0.850743	0.038297	0.783378	0.014962	0.750071	0.044665	0.827936	0.020069	0.186572	0.028323	0.048965	0.010901	0.09438	0.028267	0.087749	0.008537	0.054666
680	0.987653	0.001861	0.971701	0.003178	0.988444	0.003193	0.936772	0.015748	0.980989	0.002986	0.921923	0.002739	0.98042	0.002993	0.981733	0.003211	0.91537	0.003219	0.921012	0.008954	0.966307	0.002695	0.974651	0.002736	0.92188	0.009084	0.906156	0.015234	0.748512	0.029809	0.783789	0.030491	0.845217	0.03956	0.791903	0.010173	0.758989	0.03732	0.841152	0.022543	0.200054	0.044015	0.048175	0.007836	0.091474	0.023713	0.090286	0.009544	0.056383
700	0.987698	0.00155	0.97159	0.003553	0.988545	0.003185	0.93709	0.015955	0.981894	0.00352	0.921258	0.003993	0.979808	0.003215	0.981111	0.003139	0.914725	0.003284	0.922458	0.009582	0.967374	0.003992	0.97467	0.002352	0.922785	0.006726	0.90898	0.012265	0.749825	0.037653	0.792471	0.033158	0.852978	0.03478	0.796929	0.008943	0.768488	0.03518	0.848631	0.020841	0.202738	0.033069	0.047477	0.010473	0.09799	0.030902	0.088201	0.009005	0.054741
720	0.987808	0.001477	0.971802	0.004242	0.988771	0.003303	0.938558	0.014005	0.982336	0.003761	0.921789	0.005182	0.980294	0.003072	0.981115	0.003313	0.915092	0.00172	0.925161	0.008264	0.968874	0.004421	0.976687	0.002251	0.924808	0.006223	0.911642	0.012015	0.752108	0.042051	0.797145	0.03083	0.85282	0.032837	0.800694	0.016821	0.774104	0.02618	0.848193	0.028989	0.194018	0.048108	0.046486	0.008792	0.088618	0.024105	0.092381	0.00491	0.051551
[truncated: 19 more columns]

## Sheet: Fig5d.ii
	EC50	Killing
F/F	70.52	0.987808
F/F	90.04	0.971802
F/F	107	0.988771
F/F	113	0.938558
F/F	117.1	0.982336
F/F	128.1	0.921789
F/F	129.3	0.980294
F/F	129.6	0.981115
F/F	143.2	0.915092
F/F	148.6	0.925161
F/F	153.6	0.968874
F/F	164.1	0.976687
M/F	216	0.924808
M/F	226	0.911642
M/F	238.5	0.752108
M/F	245.4	0.797145
M/F	251.3	0.85282
M/F	260.8	0.800694
M/F	272	0.774104
M/F	309.9	0.848193
NF	304.1	0.194018
NF	330.5	0.046486
NF	361.3	0.088618
NF	373.7	0.092381
NF	401	0.051551
NF	471.3	0.116178
NF	522.7	0.096399
NF	800.9	0.103591
NF	922.4	0.083552
NF	1237	0.131551
NF	2024	0.228311
NC	208.2	0.136747
NC	325.2	0.167271
NC	383.1	0.125013
